# Supplementary material for: Evolutionary dynamics of dengue virus in India
Source: PLoS Pathog. 2023 Apr 3;19(4):e1010862. doi: 10.1371/journal.ppat.1010862 (PMC10101646; doi:10.1371/journal.ppat.1010862)
Supplement: S1 Table — A list of accession numbers for Dataset B, B.1 and C is given. Dataset B.1 also includes the place and year of collection of the corresponding dengue sequencing sample. (XLSX) [file ppat.1010862.s013.xlsx]

## Sheet: Sheet1
S1 Table. Accession Numbers for all datasets
	Dataset B					Dataset B.1											Dataset C
	DENV-1	DENV-2	DENV-3	DENV-4		DENV-1-I	Location, Year	DENV-1-III	Location, Year	DENV-2-C	Location, Year	DENV-3-III	Location, Year	DENV-4-I	Location, Year		DENV-1	DENV-2	DENV-3	DENV-4
	AB189121	AB122020	AB189128	EU854295		AB608786	Taiwan, 2008	DQ285562	Comoros, 1993	DQ448231	India, 2001	EU529691	Venezuela, 2001	GQ868594	Philippines, 1956		JF297581	DQ448231	FJ644564	HM237348
	AB204803	AB122021	AY744677	EU854296		AB608787	Taiwan, 2008	GQ357692	Singapore, 2008	EU056810	Burkina Faso, 1983	EU687221	USA, 2000	JN638570	Cambodia, 2008		JF297582	DQ448232	GQ466079	HM237349
	AB608786	AB122022	AY744678	EU854297		AB608789	Taiwan, 1994	JF960211	Singapore, 2009	EU482672	Vietnam, 2006	EU932687	Venezuela, 2007	JN638571	Cambodia, 2007		JF297583	DQ448233	JF968097	JF967790
	AB608787	DQ448231	AY744679	EU854299		AY835999	China, 2004	JN544407	Singapore, 2010	FJ898454	India, 2006	FJ024469	USA, 2004	JN638572	Cambodia, 2008		JF967814	DQ448234	JQ686070	JQ686067
	AB608788	EU056810	AY744680	EU854300		EU482480	Vietnam, 2006	JN544409	Singapore, 2010	GQ252676	Sri Lanka, 2003	FJ410176	USA, 2000	JQ513345	Brazil, 2011		JF967932	DQ448235	JQ686071	JQ922560
	AB608789	EU056811	AY744681	EU854301		EU482499	Vietnam, 2007	JN903579	India, 2008	GQ252677	Sri Lanka, 2004	FJ547075	USA, 2000	JQ922559	India, 1979		JF967939	DQ448236	JQ686072	KJ938501
	AF311956	EU056812	AY744682	FJ024424		EU482526	Vietnam, 2006	JN903580	India, 2009	GQ398259	Indonesia, 1976	FJ562107	USA, 2000	JQ922560	India, 2009		JN415507	DQ448237	JQ686073	KJ938502
	AF311957	EU482444	AY744683	FJ024476		EU482810	Vietnam, 2006	JN903581	India, 2009	JN851128	Singapore, 2006	FJ644564	India, 2007	KF041260	Pakistan, 2009		JN903578	DQ448238	JQ686074	KJ938503
	AF311958	EU482445	AY744684	FJ182016		EU482811	Vietnam, 2006	JQ692085	India, 2010	JQ922549	India, 1996	FJ850094	Brazil, 2008	KF955510	Cambodia, 2002		JN903579	FJ538905	JQ686075	KJ938504
	AY835999	EU482446	AY744685	FJ182017		EU677150	Vietnam, 2007	JQ917404	India, 2009	JQ922551	India, 2005	FJ850098	Venezuela, 2001	KP792537	Singapore, 2011		JN903580	FJ807632	JQ686076	KJ938505
	DQ285558	EU482447	DQ863638	FJ226067		FJ024442	Vietnam, 2007	JQ922545	India, 1982	JQ955623	India, 2009	FJ882571	Sri Lanka, 1989	KR011349	Philippines, 1956		JN903581	FJ807633	JQ686077	KJ938506
	DQ285559	EU482448	EF643017	FJ639736		FJ176779	China, 2006	JQ922548	India, 2005	JQ955624	India, 2011	FJ882572	Sri Lanka, 1989	KR922405	Thailand, 2011		JQ692085	FJ807635	JQ686078	KJ938507
	DQ285560	EU482449	EU482452	FJ639737		FJ410191	Vietnam, 2008	KF289072	India, 2011	JX475906	India, 2009	FJ882573	Sri Lanka, 1993	KU509287	India, 2009		JQ917404	FJ807636	JQ686080	KU509287
	DQ285561	EU482450	EU482453	FJ639738		FJ410199	Vietnam, 2007	KF289073	India, 1956	KC762655	Indonesia, 2007	FJ882574	Sri Lanka, 1985	KX224312	Singapore, 2014		JQ922548	FJ898454	JQ686081	KX845005
	DQ285562	EU482451	EU482454	FJ639739		FJ410212	Vietnam, 2007	KJ806950	Singapore, 2013	KC762660	Indonesia, 2007	FJ882575	Mozambique, 1985	KX845005	India, 2015		KC863940	JF804033	JQ686082	KY978446
	EU249490	EU482463	EU482455	FJ639742		FJ410213	Vietnam, 2008	KM403613	Singapore, 2013	KF041233	Pakistan, 2011	FJ898459	Trinidad and Tobago, 2002	KY670635	Philippines, 2003		KC863944	JF967992	JQ686083	KY978447
	EU249491	EU482464	EU482456	FJ639744		FJ410216	Vietnam, 2007	KM403631	Singapore, 2013	KF041235	Pakistan, 2009	FJ898462	Anguilla, 2001	KY672956	China, 2015		KF289072	JF968040	JQ922556	MG272272
	EU249492	EU482465	EU482457	FJ639745		FJ410220	Vietnam, 2008	KM403632	Singapore, 2013	KF041236	Pakistan, 2008	FJ898463	Saint Lucia, 2001	KY672957	China, 2015		KJ755855	JN568258	JQ922557	MG272273
	EU249493	EU482466	EU482458	FJ639748		FJ410232	Vietnam, 2007	KM403633	Singapore, 2013	KF041237	Pakistan, 2009	FJ898474	Venezuela, 2007	KY672958	China, 2015		KM216667	JN568259	JX070113	MG272274
	EU249494	EU482467	EU482459	FJ639764		FJ410238	Vietnam, 2008	KM403634	Singapore, 2013	KF360005	Pakistan, 2010	FJ898475	Nicaragua, 2008	KY672959	China, 2015		KM216672	JN568260	JX070114	MH174973
	EU249495	EU482468	EU482460	FJ639773		FJ410256	Vietnam, 2008	KM403635	Singapore, 2013	KF479233	China, 2013	GQ199887	Sri Lanka, 1983	KY672960	China, 2015		KR527487	JQ922551	JX070115	MH174974
	EU482476	EU482469	EU482461	FJ810417		FJ410269	Vietnam, 2008	KP406801	South Korea, 2004	KJ010185	Pakistan, 2011	GQ199888	Sri Lanka, 1983	LC410196	Thailand, 2016		KR527488	JQ955623	JX070116	MH174975
	EU482477	EU482470	EU482462	FJ850057		FJ410286	Vietnam, 2008	KP686070	China, 2014	KJ010186	Pakistan, 2013	GQ199889	Sri Lanka, 1983	LC410197	Thailand, 2016		KT175110	JQ955624	JX070117	MH594950
	EU482478	EU482471	EU482555	FJ850058		FJ432744	Vietnam, 2007	KR024707	China, 2014	KJ701507	Pakistan, 2013	GQ252674	Sri Lanka, 1997	LC410198	Thailand, 2016		KT824969	JX475906	JX070118	MH594951
	EU482479	EU482472	EU482558	FJ850059		FJ461307	Vietnam, 2008	KT187560	China, 2014	KJ830750	Saudi Arabia, 2014	GQ466079	India, 2008	LC410199	Thailand, 2016		KT824975	KF364497	JX070119	MH594952
	EU482480	EU482473	EU482559	FJ850095		FJ461328	Vietnam, 2007	KT187561	China, 2014	KM217157	Pakistan, 2011	GQ868573	Colombia, 2003	LC410200	Thailand, 2016		KT825068	KF364498	JX070120	MH594953
	EU482481	EU482474	EU482563	FJ882580		FJ461333	Vietnam, 2007	KU509255	India, 2011	KM279520	Singapore, 2011	GQ868586	Venezuela, 2007	LC410201	Thailand, 2016		KU509255	KF364499	JX070122	MH594954
	EU482482	EU482475	EU482564	FJ882581		FJ639677	Cambodia, 2003	KX225484	China, 2015	KM279564	Singapore, 2012	GU131868	Brazil, 2007	LC410202	Thailand, 2017		KU551904	KF364500	JX070123	MH594955
	EU482483	EU482541	EU482566	FJ882582		FJ639678	Cambodia, 2003	KX380796	Singapore, 2012	KP723478	China, 2014	GU363549	China, 2009	LC410203	Thailand, 2017		KU551905	KF364501	JX070125	MH594956
	EU482484	EU482542	EU482595	FJ882583		FJ639688	Cambodia, 2007	KX380799	Singapore, 2012	KP723479	China, 2010	GU370053	Singapore, 2007	MG272272	India, 2016		KX618705	KF364503	JX070126	MH594958
	EU482485	EU482543	EU482596	FJ882584		FJ687426	Thailand, 2001	KX459389	China, 2014	KT187556	China, 2014	JF504679	China, 2009	MG272273	India, 2016		KX618706	KF364506	JX070127	MK858142
	EU482486	EU482544	EU482612	FJ882585		FJ687427	Thailand, 2001	KX459390	China, 2014	KU365901	Taiwan, 2015	JF808126	Brazil, 2003	MG272274	India, 2016		KX721476	KF364508	JX070128	MK858143
	EU482487	EU482545	EU482613	FJ882586		FJ687428	Thailand, 2001	KX459391	China, 2014	KU365903	Taiwan, 2015	JF808128	Paraguay, 2003	MG601754	China, 2013		KX721479	KF364509	JX070130	MK858144
	EU482488	EU482546	EU482614	FJ882587		FJ687429	Thailand, 2001	KX618705	India, 2014	KU509271	India, 2006	JN662391	China, 2009	MK614088	China, 2019		KX721481	KF364511	JX070131	MK858145
	EU482489	EU482547	EU529683	FJ882588		FJ687431	Thailand, 2001	KX618706	India, 2014	KU509276	Philippines, 2008	JQ411814	Sri Lanka, 1989	MK614090	China, 2018		KX721482	KF364512	JX070132	MK858146
	EU482490	EU482548	EU529684	FJ882589		FJ850068	Thailand, 2001	KX620452	China, 2014	KU517845	Papua New Guinea, 2013	JQ922556	India, 2005	MK614091	China, 2018		KY021894	KF364513	JX070134	MK858147
	EU482491	EU482549	EU529685	FJ882590		FJ882526	Vietnam, 2006	KX621249	China, 2014	KU517846	Indonesia, 2014	JQ922557	India, 2005	MK614092	China, 2018		KY021897	KF364514	KP176703	MN239487
	EU482492	EU482550	EU529686	FJ882591		FJ882559	Vietnam, 2007	KY672944	China, 2013	KX372564	Australia, 2015	JX669490	Brazil, 2002	MK614093	China, 2018		KY021898	KF577806	KP176704	MN239488
	EU482493	EU482551	EU529687	FJ882592		FJ882569	Vietnam, 2004	MF033197	Singapore, 2012	KX380810	Singapore, 2012	KF041254	Pakistan, 2008	MK858142	India, 2016		KY021899	KJ545478	KP176705	MN239489
	EU482494	EU482552	EU529688	FJ882595		FJ898392	Vietnam, 2005	MF033198	Singapore, 2012	KX380815	Singapore, 2012	KF041255	Pakistan, 2007	MK858143	India, 2016		KY021900	KJ918750	KP176706
	EU482495	EU482553	EU529689	FJ882596		FJ898396	Vietnam, 2006	MF033204	Singapore, 2012	KX380821	Singapore, 2012	KF041256	Pakistan, 2006	MK858144	India, 2016		KY581728	KT781518	KT758752
	EU482496	EU482554	EU529690	FJ882597		GQ199773	Vietnam, 2007	MF033212	Singapore, 2013	KX380828	Singapore, 2013	KF041257	Pakistan, 2006	MK858145	India, 2016		KY581729	KT781565	KT758769
	EU482497	EU482556	EU529691	FJ882598		GQ199774	Vietnam, 2007	MF033213	Singapore, 2014	KX380829	Singapore, 2013	KF041258	Pakistan, 2009	MK858146	India, 2016		KY581730	KT806312	KU216208
	EU482498	EU482557	EU529692	FJ882599		GQ199784	Vietnam, 2007	MF033226	Singapore, 2014	KX452025	Malaysia, 2014	KF041259	Pakistan, 2006	MK858147	India, 2016		KY581731	KU509271	KU216209
	EU482499	EU482560	EU529696	FJ882600		GQ868635	Cambodia, 2008	MF033229	Singapore, 2015	KX452027	Malaysia, 2014	KF954945	China, 2010	MN239487	India, 2018		KY581734	KU509306	KU509281
	EU482500	EU482561	EU529697	FJ882601		GU131678	Vietnam, 2008	MF033237	Singapore, 2015	KX452031	Malaysia, 2014	KF954946	China, 2010	MN239488	India, 2017		KY978432	KX061419	KU509286
	EU482501	EU482562	EU529698	GQ199876		GU131680	Vietnam, 2008	MF033238	Singapore, 2015	KX452036	Malaysia, 2014	KF954947	China, 2010	MN239489	India, 2017		KY978433	KX061421	KX855927
	EU482502	EU482565	EU529699	GQ199878		GU131701	Vietnam, 2008	MF033251	Singapore, 2016	KX452042	Malaysia, 2014	KF954948	China, 2010				KY978434	KX061424	KY978445
	EU482503	EU482568	EU529702	GQ199879		GU131709	Vietnam, 2008	MF033252	Singapore, 2016	KX452044	Malaysia, 2014	KF954949	China, 2010				KY978435	KX061425	MG721059
	EU482504	EU482569	EU529703	GQ199880		GU131711	Vietnam, 2008	MF033253	Singapore, 2016	KX621248	China, 2015	KF955465	Puerto Rico, 2000				KY978439	KX061426	MG721061
	EU482505	EU482570	EU529704	GQ199881		GU131712	Vietnam, 2008	MF033255	Singapore, 2016	KX655786	China, 2015	KF955474	Sri Lanka, 1989				KY978440	KX061427	MH594931
	EU482506	EU482571	EU529705	GQ199882		GU131713	Vietnam, 2008	MF033256	Singapore, 2016	KY427084	India, 2010	KF955487	Venezuela, 2001				MG721060	KX061428	MH594932
	EU482507	EU482572	EU569688	GQ199883		GU131718	Vietnam, 2008	MF033261	Singapore, 2016	KY427085	India, 2011	KF973485	Nicaragua, 2011				MG721063	KX061429	MH594933
	EU482508	EU482573	EU569689	GQ199884		GU131721	Vietnam, 2008	MG560267	China, 2014	KY627762	Burkina Faso, 2016	KJ189262	Peru, 2004				MH594876	KY427084	MH594934
	EU482509	EU482574	EU569690	GQ199885		GU131731	Vietnam, 2008	MG721060	India, 2016	KY672954	China, 2015	KJ189292	Peru, 2009				MH594877	KY427085	MH594935
	EU482510	EU482575	EU569691	GQ252675		GU131736	Vietnam, 2008	MG721063	India, 2016	KY794785	Papua New Guinea, 2010	KJ830751	Saudi Arabia, 2014				MH594878	KY495802	MH594936
	EU482511	EU482576	EU596492	GQ398256		GU131744	Vietnam, 2008	MG721063	India, 2016	KY921905	Singapore, 2015	KT726341	Cuba, 2001				MH594879	KY978441	MH594937
	EU482512	EU482577	EU596493	GQ868579		GU131749	Vietnam, 2008	MH271405	China, 2014	KY937186	China, 2015	KT726355	Cuba, 2001				MH594880	KY978442	MH594938
	EU482513	EU482578	EU596494	GQ868580		GU131750	Vietnam, 2008	MH822958	India, 2012	KY937187	China, 2015	KU216208	India, 2011				MH594881	KY978443	MH594939
	EU482514	EU482579	EU660407	GQ868581		GU131752	Vietnam, 2008	MH822959	India, 2012	KY937190	China, 2015	KU216209	India, 2011				MH594882	KY978444	MH594941
	EU482515	EU482580	EU660408	GQ868582		GU131764	Vietnam, 2008	MK858117	India, 2016	LC121816	NA, 2016	KU509281	India, 2009				MH594883	MG271942	MH594942
	EU482516	EU482581	EU660409	GQ868583		GU131773	Vietnam, 2008	MK858118	India, 2016	LC410189	Thailand, 2016	KU509282	Senegal, 2009				MH594884	MG271943	MH594943
	EU482517	EU482582	EU660410	GQ868584		GU131778	Vietnam, 2008	MK858119	India, 2016	MF156233	China, 2015	KU509283	Sri Lanka, Lanka				MH594885	MG271945	MH594944
	EU482518	EU482583	EU660411	GQ868585		GU131780	Vietnam, 2008	MK858120	India, 2016	MF156240	China, 2015	KU509286	India, 2011				MH594886	MG271946	MH594945
	EU482519	EU482584	EU660420	GQ868594		GU131782	Vietnam, 2008	MK858122	India, 2016	MF156246	China, 2015	KX380841	Singapore, 2012				MH594887	MG271947	MH594946
	EU482520	EU482585	EU687196	GQ868642		GU131786	Vietnam, 2008	MK858123	India, 2016	MF314189	Singapore, 2016	KX380842	Singapore, 2013				MH594888	MG271948	MH594947
	EU482521	EU482586	EU687197	GQ868643		GU131801	Vietnam, 2008	MK858124	India, 2016	MG189962	Tanzania, 2014	KX855927	India, 2014				MH594889	MG271949	MH594948
	EU482522	EU482587	EU687198	GQ868644		GU131802	Vietnam, 2008	MK858125	India, 2016	MG560143	India, 2014	KY921907	Singapore, 2015				MH594890	MG271950	MH594949
	EU482523	EU482588	EU687218	GQ868645		GU131807	Vietnam, 2008	MK858126	India, 2016	MG560144	India, 2014	LC410192	Thailand, 2016				MH594891	MG560143	MH822957
	EU482524	EU482589	EU687219	GU289913		GU131814	Vietnam, 2008	MK858127	India, 2016	MG592698	India, 2016	LC410193	Thailand, 2016				MH594892	MG560144	MK858148
	EU482525	EU482590	EU687221	HQ332172		GU131829	Vietnam, 2008	MK858128	India, 2016	MG721054	India, 2016	LC410194	Thailand, 2016				MH594893	MG592698	MK858149
	EU482526	EU482593	EU687226	HQ332173		GU131830	Vietnam, 2008	MK858130	India, 2016	MG721055	India, 2016	LC410195	Thailand, 2017				MH594894	MG721054	MK858150
	EU482527	EU482594	EU687233	HQ332174		GU131923	Cambodia, 2005	MK858131	India, 2016	MG721056	India, 2016	MF370226	China, 2010				MH594895	MG721055	MK858151
	EU482528	EU482597	EU687234	HQ332175		GU370049	Singapore, 2008	MK858132	India, 2016	MG721057	India, 2016	MG721059	India, 2016				MH594896	MG721056	MK858152
	EU482529	EU482598	EU687239	HQ332176		HM181941	Cambodia, 2006	MK858133	India, 2016	MG721058	India, 2016	MG721061	India, 2016				MH594897	MG721057	MK858153
	EU482530	EU482599	EU726768	JF262781		HM181944	Cambodia, 2007	MK858134	India, 2016	MG721062	India, 2016	MH822957	India, 2013				MH822958	MG721058	MK858154
	EU482531	EU482600	EU726769	JF262782		HM181952	Cambodia, 2007	MK858135	India, 2016	MG779195	Kenya, 2017	MH888333	Bolivia, 2011				MH822959	MG721062	MK858155
	EU482532	EU482601	EU726771	JF741967		HM181965	Vietnam, 2008	MK858136	India, 2016	MG779198	Kenya, 2017	MK858148	India, 2016				MK858117	MG885749	MN253124
	EU482533	EU482602	EU726772	JN559740		HM181970	Vietnam, 2008	MK858137	India, 2016	MG779199	Kenya, 2017	MK858149	India, 2016				MK858118	MH209594	MN253125
	EU482534	EU482603	EU726773	JN559741		HQ891313	Sri Lanka, 2009	MK858139	India, 2016	MG779200	Kenya, 2017	MK858150	India, 2016				MK858119	MH209595	MN253126
	EU482535	EU482604	EU726774	JN638570		HQ891314	Sri Lanka, 2009	MK858140	India, 2016	MG779203	Kenya, 2017	MK858151	India, 2016				MK858120	MH209596	MN253127
	EU482536	EU482605	EU781136	JN638571		HQ891315	Sri Lanka, 2009	MK858141	India, 2016	MH110573	China, 2017	MK858152	India, 2016				MK858121	MH209597	MN253128
	EU482537	EU482606	EU781137	JN638572		HQ891316	Sri Lanka, 2009	MZ229304	India, 2017	MH110585	China, 2017	MK858153	India, 2016				MK858122	MH209598	MN253129
	EU482538	EU482607	EU854291	JN819406		JF937598	Vietnam, 2006	MZ229305	India, 2016	MH822939	India, 2012	MK858154	India, 2017				MK858123	MH209599	MN253130
	EU482539	EU482608	EU854292	JN819409		JF937604	Vietnam, 2008	MZ312922	India, 2018	MH822940	India, 2014	MK858155	India, 2017				MK858124	MH209602	MN253131
	EU482540	EU482620	EU854298	JN983813		JF937611	Vietnam, 2008	MZ312923	India, 2018	MH822941	India, 2013	MN253124	India, 2017				MK858125	MH209603	MN253132
	EU482567	EU482621	EU932687	JQ513330		JF937619	Vietnam, 2008	MZ312924	India, 2018	MH822942	India, 2014	MN253125	India, 2017				MK858126	MH209604	MN253133
	EU482591	EU482622	EU932688	JQ513331		JN054255	Sri Lanka, 2010	MZ312925	India, 2018	MH822943	India, 2014	MN253126	India, 2018				MK858127	MH209605	MZ312921
	EU482592	EU482623	FJ024465	JQ513332		JN054256	Sri Lanka, 2009	MZ312926	India, 2018	MH822944	India, 2012	MN253127	India, 2018				MK858128	MH209606
	EU482609	EU482624	FJ024466	JQ513333		JQ287664	Cambodia, 2004	MZ312927	India, 2018	MH822945	India, 2012	MN253128	India, 2018				MK858129	MH209607
	EU482610	EU482625	FJ024467	JQ513334		KC762621	Indonesia, 2008	MZ312928	India, 2018	MH822946	India, 2012	MN253129	India, 2018				MK858130	MH209608
	EU482611	EU482626	FJ024468	JQ513335		KC762646	Indonesia, 2007	MZ312929	India, 2018	MH822947	India, 2012	MN253130	India, 2018				MK858131	MH209610
	EU482615	EU482627	FJ024469	JQ513336		KF887994	Thailand, 2013	MZ312930	India, 2018	MH822948	India, 2012	MN253131	India, 2018				MK858132	MH209611
	EU482616	EU482628	FJ024470	JQ513337		KJ438293	China, 2013			MH822950	India, 2013	MN253132	India, 2018				MK858133	MH209612
	EU482617	EU482629	FJ024471	JQ513338		KJ468234	Germany, 2013			MH822951	India, 2013	MN253133	India, 2018				MK858134	MH209613
	EU482618	EU482630	FJ182004	JQ513339		KJ755855	India, 2013			MH822952	India, 2015	MZ312921	India, 2018				MK858135	MH209614
	EU482619	EU482631	FJ182005	JQ513340		KJ806941	Singapore, 2013			MH822953	India, 2015						MK858136	MH209615
	EU482706	EU482632	FJ182006	JQ513341		KJ806943	Singapore, 2013			MH822954	India, 2015						MK858137	MH209616
	EU482707	EU482633	FJ182007	JQ513342		KJ806946	Singapore, 2013			MH822955	India, 2014						MK858138	MH209617
	EU482708	EU482634	FJ182008	JQ513343		KP398852	Sri Lanka, 2014			MH822956	India, 2013						MK858139	MH209618
	EU482709	EU482635	FJ182009	JQ513344		KT827365	China, 2006			MH827525	China, 2017						MK858140	MH209619
	EU482710	EU482636	FJ182010	JQ513345		KT827369	China, 2011			MH827526	China, 2017						MK858141	MH594898
	EU482711	EU482637	FJ182011	JQ822247		KT827371	China, 2014			MH827527	China, 2017						MZ229304	MH594901
	EU482712	EU482638	FJ182013	JQ915081		KU509250	Thailand, 2012			MH827535	China, 2017						MZ229305	MH594903
	EU482713	EU482639	FJ182015	JQ915082		KU509256	Thailand, 2009			MH827537	China, 2017						MZ312922	MH594904
	EU482714	EU482640	FJ182037	JQ915083		KX225490	China, 2015			MH827539	China, 2017						MZ312923	MH594905
	EU482715	EU482641	FJ182038	JQ915084		KX225491	China, 2015			MH827540	China, 2017						MZ312924	MH594906
	EU482716	EU482642	FJ182039	JQ915085		KX620454	China, 2014			MH827542	China, 2017						MZ312925	MH594907
	EU482717	EU482643	FJ182040	JQ915086		KX621252	China, 2014			MH827549	China, 2017						MZ312926	MH594909
	EU482718	EU482644	FJ182041	JQ915087		KY057369	Indonesia, 2012			MH985858	Australia, 2016						MZ312927	MH594910
	EU482789	EU482645	FJ205870	JQ915088		KY672931	China, 2015			MH985859	Australia, 2017						MZ312928	MH594911
	EU482790	EU482646	FJ205871	JQ915089		KY672932	China, 2015			MK411558	Indonesia, 2016						MZ312929	MH594912
	EU482791	EU482647	FJ373302	JQ915090		KY672934	China, 2015			MK564476	China, 2017						MZ312930	MH594913
	EU482792	EU482648	FJ373303	JQ922559		KY672935	China, 2015			MK564488	China, 2018							MH594915
	EU482793	EU482649	FJ373304	JQ922560		KY672936	China, 2015			MK578532	China, 2016							MH594916
	EU482794	EU482650	FJ373306	JX024757		KY672941	China, 2014			MK578533	China, 2018							MH594917
	EU482795	EU482651	FJ390371	JX024758		KY672942	China, 2014			MK629884	South Korea, 2015							MH594918
	EU482796	EU482652	FJ390372	KC333651		KY672943	China, 2013			MK629885	South Korea, 2015							MH594919
	EU482797	EU482653	FJ390373	KC762694		KY921902	Singapore, 2015			MK629886	South Korea, 2015							MH594920
	EU482798	EU482654	FJ390375	KC762695		LC011945	Japan, 2014			MK858096	India, 2014							MH594921
	EU482799	EU482655	FJ390376	KC762696		LC410183	Thailand, 2017			MK858097	India, 2013							MH594922
	EU482800	EU482656	FJ390377	KC762697		LC428065	Vietnam, 2017			MK858098	India, 2016							MH594923
	EU482801	EU482657	FJ410176	KC762698		LC428079	Vietnam, 2017			MK858099	India, 2016							MH594926
	EU482802	EU482658	FJ410177	KC762699		MF033196	Singapore, 2011			MK858100	India, 2016							MH594927
	EU482803	EU482659	FJ410178	KF041260		MF033201	Singapore, 2012			MK858101	India, 2016							MH594928
	EU482804	EU482660	FJ410229	KF955510		MF033202	Singapore, 2012			MK858102	India, 2016							MH594929
	EU482805	EU482661	FJ432722	KJ579240		MF033203	Singapore, 2012			MK858103	India, 2016							MH594930
	EU482806	EU482662	FJ432728	KJ579241		MF033210	Singapore, 2013			MK858104	India, 2016							MH822939
	EU482807	EU482663	FJ432731	KJ579242		MF033215	Singapore, 2014			MK858105	India, 2016							MH822940
	EU482808	EU482664	FJ432741	KJ579243		MF033218	Singapore, 2014			MK858106	India, 2016							MH822941
	EU482809	EU482665	FJ432743	KJ579244		MF033219	Singapore, 2014			MK858107	India, 2016							MH822942
	EU482810	EU482666	FJ461322	KJ579245		MF033221	Singapore, 2014			MK858108	India, 2016							MH822943
	EU482811	EU482667	FJ461326	KJ579246		MF033244	Singapore, 2016			MK858109	India, 2016							MH822944
	EU482812	EU482668	FJ461329	KJ579247		MF033247	Singapore, 2016			MK858110	India, 2016							MH822945
	EU482813	EU482669	FJ461334	KJ579248		MF033258	Singapore, 2016			MK858111	India, 2016							MH822946
	EU482814	EU482670	FJ461337	KJ596658		MF405201	China, 2015			MK858112	India, 2017							MH822947
	EU482815	EU482671	FJ461338	KJ596659		MG679800	Myanmar, 2017			MK858113	India, 2017							MH822948
	EU482816	EU482672	FJ478456	KJ596660		MG679801	Myanmar, 2017			MK858114	India, 2017							MH822949
	EU482817	EU482673	FJ547061	KJ596661		MG877554	Thailand, 2012			MK858115	India, 2017							MH822950
	EU482818	EU482674	FJ547062	KJ596662		MK858121	India, 2016			MK858116	India, 2017							MH822951
	EU482819	EU482675	FJ547066	KJ596663		MK858129	India, 2016			MN253134	India, 2017							MH822952
	EU482820	EU482676	FJ547069	KJ596664		MK858138	India, 2016			MN272404	Reunion, 2018							MH822953
	EU482821	EU482677	FJ547070	KJ596665						MN272405	Seychelles, 2016							MH822954
	EU482822	EU482678	FJ547071	KJ596666						MZ312931	India, 2017							MH822955
	EU482823	EU482679	FJ547072	KJ596667														MH822956
	EU482824	EU482680	FJ547073	KJ596668														MK858096
	EU482825	EU482681	FJ547074	KJ596669														MK858097
	EU482826	EU482682	FJ547075	KJ596670														MK858098
	EU482827	EU482683	FJ547076	KJ596671														MK858099
	EU482828	EU482684	FJ547077	KJ596672														MK858100
	EU596501	EU482685	FJ547078	KJ596673														MK858101
	EU596502	EU482686	FJ547079	KJ596674														MK858102
	EU596503	EU482687	FJ547080	KM190936														MK858103
	EU596504	EU482688	FJ547081	KP140942														MK858104
	EU660390	EU482689	FJ547082	KP188557														MK858105
	EU660391	EU482690	FJ547083	KP188558														MK858106
	EU660392	EU482691	FJ547084	KP188559														MK858107
	EU660393	EU482692	FJ547085	KP188560														MK858108
	EU660394	EU482693	FJ562097	KP188561														MK858109
	EU660395	EU482694	FJ562099	KP188562														MK858110
	EU660396	EU482695	FJ562100	KP188563														MK858111
	EU660397	EU482696	FJ562102	KP188564														MK858112
	EU660401	EU482697	FJ562103	KP188565														MK858113
	EU660402	EU482698	FJ562107	KP188566														MK858114
	EU660403	EU482699	FJ639712	KP723482														MK858115
	EU660412	EU482700	FJ639713	KP792537														MK858116
	EU660418	EU482701	FJ639714	KR011349														MN253134
	EU660419	EU482702	FJ639715	KR922405														MZ312931
	EU677139	EU482703	FJ639716	KT276273
	EU677140	EU482704	FJ639719	KT794007
	EU677150	EU482705	FJ639720	KU509287
	EU677151	EU482719	FJ639721	KU509288
	EU677152	EU482720	FJ639722	KU513441
	EU677153	EU482721	FJ639723	KU523871
	EU677154	EU482722	FJ639724	KU523872
	EU677155	EU482723	FJ639725	KX224312
	EU677156	EU482724	FJ639726	KX845005
	EU677157	EU482725	FJ639727	KY474335
	EU677158	EU482726	FJ639728	KY670635
	EU677159	EU482727	FJ639729	KY672956
	EU677160	EU482728	FJ639730	KY672957
	EU677161	EU482729	FJ639731	KY672958
	EU677162	EU482730	FJ639746	KY672959
	EU677163	EU482731	FJ639747	KY672960
	EU677164	EU482732	FJ639749	KY921909
	EU677165	EU482733	FJ639750	KY921910
	EU677166	EU482734	FJ639751	LC069810
	EU677167	EU482735	FJ639752	LC410196
	EU677168	EU482736	FJ639753	LC410197
	EU677169	EU482737	FJ639754	LC410198
	EU677170	EU482738	FJ639755	LC410199
	EU677171	EU482739	FJ639756	LC410200
	EU677172	EU482740	FJ639757	LC410201
	EU677173	EU482741	FJ639758	LC410202
	EU677174	EU482742	FJ639759	LC410203
	EU677175	EU482743	FJ639760	MF004387
	EU677176	EU482744	FJ639761	MG272272
	EU677177	EU482745	FJ639762	MG272273
	EU677178	EU482746	FJ639763	MG272274
	EU687247	EU482747	FJ639765	MG601754
	EU687251	EU482748	FJ639766	MH382789
	EU726777	EU482749	FJ639767	MH823210
	EU726778	EU482750	FJ639768	MH888334
	EU726779	EU482751	FJ639769	MK514144
	EU726780	EU482752	FJ639770	MK614088
	EU726781	EU482753	FJ639771	MK614089
	EU726782	EU482754	FJ639772	MK614090
	EU863650	EU482755	FJ639774	MK614091
	FJ024423	EU482756	FJ639775	MK614092
	FJ024425	EU482757	FJ639776	MK614093
	FJ024426	EU482758	FJ639777	MK640208
	FJ024427	EU482759	FJ639778	MK858142
	FJ024428	EU482760	FJ639779	MK858143
	FJ024429	EU482761	FJ639780	MK858144
	FJ024430	EU482762	FJ639781	MK858145
	FJ024431	EU482763	FJ639782	MK858146
	FJ024432	EU482766	FJ639784	MK858147
	FJ024433	EU482769	FJ639785	MN239487
	FJ024434	EU482770	FJ639786	MN239488
	FJ024435	EU482771	FJ639787	MN239489
	FJ024436	EU482772	FJ639789
	FJ024437	EU482773	FJ639790
	FJ024438	EU482774	FJ639791
	FJ024439	EU482775	FJ639792
	FJ024440	EU482776	FJ639793
	FJ024441	EU482777	FJ639795
	FJ024442	EU482778	FJ639798
	FJ024443	EU482779	FJ639799
	FJ024444	EU482780	FJ639800
	FJ024445	EU482781	FJ639801
	FJ024446	EU482782	FJ639803
	FJ024447	EU482783	FJ639804
	FJ024448	EU482784	FJ639805
	FJ024449	EU482785	FJ639807
	FJ024450	EU482786	FJ639810
	FJ024451	EU482787	FJ639816
	FJ024453	EU482788	FJ639817
	FJ024455	EU529693	FJ639825
	FJ024456	EU529694	FJ639826
	FJ024457	EU529695	FJ639827
	FJ024459	EU529700	FJ644564
	FJ024460	EU529701	FJ687448
	FJ024462	EU529706	FJ744700
	FJ024463	EU569692	FJ744726
	FJ024464	EU569693	FJ744727
	FJ024472	EU569694	FJ744728
	FJ024478	EU569695	FJ744729
	FJ024479	EU569696	FJ744730
	FJ024480	EU569697	FJ744731
	FJ024481	EU569698	FJ744732
	FJ024482	EU569699	FJ744733
	FJ024483	EU569700	FJ744734
	FJ024484	EU569701	FJ744735
	FJ024485	EU569702	FJ744736
	FJ176779	EU569703	FJ744737
	FJ176780	EU569704	FJ744738
	FJ182002	EU569705	FJ744739
	FJ182003	EU569706	FJ744740
	FJ182018	EU569707	FJ810413
	FJ182019	EU569708	FJ810414
	FJ182020	EU569709	FJ810416
	FJ182021	EU569710	FJ850048
	FJ182022	EU569711	FJ850049
	FJ182023	EU569712	FJ850052
	FJ182024	EU569713	FJ850055
	FJ182025	EU569714	FJ850056
	FJ182026	EU569715	FJ850079
	FJ182027	EU569716	FJ850080
	FJ182028	EU569717	FJ850083
	FJ182029	EU569718	FJ850086
	FJ182030	EU569719	FJ850089
	FJ182031	EU569720	FJ850092
	FJ182032	EU569721	FJ850094
	FJ182033	EU596483	FJ850096
	FJ182034	EU596484	FJ850097
	FJ182035	EU596485	FJ850098
	FJ182036	EU596486	FJ850109
	FJ205872	EU596487	FJ850110
	FJ205873	EU596488	FJ850111
	FJ205874	EU596489	FJ873812
	FJ205875	EU596490	FJ873813
	FJ205876	EU596491	FJ882571
	FJ205881	EU596495	FJ882572
	FJ205882	EU596496	FJ882573
	FJ205883	EU596497	FJ882574
	FJ205884	EU596498	FJ882575
	FJ373296	EU596499	FJ882576
	FJ373297	EU596500	FJ882577
	FJ373298	EU621672	FJ882578
	FJ373305	EU660398	FJ898440
	FJ390374	EU660399	FJ898441
	FJ390378	EU660400	FJ898442
	FJ390379	EU660404	FJ898443
	FJ390380	EU660405	FJ898444
	FJ390381	EU660406	FJ898445
	FJ390382	EU660413	FJ898446
	FJ390383	EU660414	FJ898447
	FJ390386	EU660415	FJ898455
	FJ390388	EU660416	FJ898456
	FJ410173	EU660417	FJ898457
	FJ410174	EU677137	FJ898458
	FJ410175	EU677138	FJ898459
	FJ410179	EU677141	FJ898462
	FJ410180	EU677142	FJ898463
	FJ410181	EU677143	FJ898464
	FJ410182	EU677144	FJ898468
	FJ410183	EU677145	FJ898469
	FJ410184	EU677146	FJ898470
	FJ410185	EU677147	FJ898471
	FJ410186	EU677148	FJ898472
	FJ410187	EU677149	FJ898473
	FJ410188	EU687199	FJ898474
	FJ410189	EU687212	FJ898475
	FJ410190	EU687213	FJ898476
	FJ410191	EU687214	FJ913015
	FJ410192	EU687215	GQ199860
	FJ410194	EU687216	GQ199861
	FJ410196	EU687217	GQ199862
	FJ410197	EU687220	GQ199863
	FJ410198	EU687222	GQ199864
	FJ410199	EU687223	GQ199865
	FJ410201	EU687224	GQ199870
	FJ410203	EU687225	GQ199871
	FJ410204	EU687227	GQ199886
	FJ410205	EU687228	GQ199887
	FJ410206	EU687229	GQ199888
	FJ410207	EU687230	GQ199889
	FJ410209	EU687231	GQ199891
	FJ410210	EU687232	GQ252674
	FJ410211	EU687235	GQ252678
	FJ410212	EU687236	GQ466079
	FJ410213	EU687237	GQ868546
	FJ410214	EU687238	GQ868547
	FJ410216	EU687240	GQ868548
	FJ410218	EU687241	GQ868571
	FJ410220	EU687242	GQ868572
	FJ410222	EU687243	GQ868573
	FJ410225	EU687244	GQ868574
	FJ410226	EU687245	GQ868575
	FJ410227	EU687246	GQ868576
	FJ410230	EU687248	GQ868577
	FJ410231	EU687249	GQ868578
	FJ410232	EU687250	GQ868586
	FJ410234	EU726767	GQ868587
	FJ410235	EU726770	GQ868593
	FJ410236	EU726775	GQ868616
	FJ410238	EU726776	GQ868617
	FJ410239	EU781135	GQ868626
	FJ410240	EU854293	GQ868627
	FJ410242	EU854294	GQ868628
	FJ410243	FJ024452	GQ868629
	FJ410244	FJ024454	GQ868634
	FJ410245	FJ024458	GU131844
	FJ410246	FJ024461	GU131845
	FJ410247	FJ024473	GU131846
	FJ410248	FJ024474	GU131847
	FJ410249	FJ024475	GU131848
	FJ410250	FJ024477	GU131849
	FJ410251	FJ182012	GU131850
	FJ410252	FJ182014	GU131851
	FJ410253	FJ205877	GU131852
	FJ410254	FJ205878	GU131853
	FJ410255	FJ205879	GU131854
	FJ410256	FJ205880	GU131855
	FJ410257	FJ205885	GU131856
	FJ410258	FJ226066	GU131857
	FJ410260	FJ373299	GU131858
	FJ410261	FJ373300	GU131859
	FJ410262	FJ373301	GU131860
	FJ410263	FJ390384	GU131861
	FJ410264	FJ390385	GU131862
	FJ410265	FJ390387	GU131865
	FJ410266	FJ390389	GU131866
	FJ410267	FJ390390	GU131867
	FJ410268	FJ390391	GU131868
	FJ410269	FJ410193	GU131869
	FJ410270	FJ410195	GU131870
	FJ410272	FJ410200	GU131871
	FJ410273	FJ410202	GU131872
	FJ410274	FJ410208	GU131873
	FJ410275	FJ410215	GU131874
	FJ410276	FJ410217	GU131875
	FJ410277	FJ410219	GU131876
	FJ410278	FJ410221	GU131877
	FJ410279	FJ410223	GU131878
	FJ410280	FJ410224	GU131903
	FJ410281	FJ410228	GU131904
	FJ410282	FJ410233	GU131905
	FJ410283	FJ410237	GU131906
	FJ410284	FJ410241	GU131907
	FJ410285	FJ410259	GU131908
	FJ410286	FJ410288	GU131909
	FJ410287	FJ410291	GU131910
	FJ410289	FJ432724	GU131911
	FJ410290	FJ432726	GU131912
	FJ432719	FJ461305	GU131913
	FJ432720	FJ461309	GU131914
	FJ432721	FJ461311	GU131915
	FJ432723	FJ461314	GU131916
	FJ432725	FJ461321	GU131917
	FJ432727	FJ478455	GU131918
	FJ432729	FJ478459	GU131933
	FJ432730	FJ547064	GU131934
	FJ432732	FJ547067	GU131935
	FJ432733	FJ547090	GU131936
	FJ432734	FJ562098	GU131937
	FJ432735	FJ639697	GU131938
	FJ432736	FJ639698	GU131939
	FJ432737	FJ639699	GU131940
	FJ432738	FJ639700	GU131941
	FJ432739	FJ639701	GU131942
	FJ432740	FJ639702	GU131943
	FJ432742	FJ639703	GU131944
	FJ432744	FJ639704	GU131945
	FJ432745	FJ639705	GU131946
	FJ432746	FJ639706	GU131950
	FJ432747	FJ639707	GU131951
	FJ432748	FJ639708	GU131952
	FJ432749	FJ639709	GU131953
	FJ461303	FJ639710	GU131954
	FJ461306	FJ639711	GU189648
	FJ461307	FJ639717	GU363549
	FJ461308	FJ639718	GU370052
	FJ461310	FJ639732	GU370053
	FJ461312	FJ639733	HM181933
	FJ461313	FJ639734	HM181934
	FJ461315	FJ639783	HM181935
	FJ461316	FJ639788	HM181972
	FJ461317	FJ639809	HM181973
	FJ461318	FJ639822	HM181974
	FJ461319	FJ639828	HM181975
	FJ461320	FJ639829	HM181976
	FJ461323	FJ639830	HM181977
	FJ461324	FJ639831	HM181978
	FJ461325	FJ639832	HM631854
	FJ461327	FJ639833	HM631856
	FJ461328	FJ639834	HM631857
	FJ461330	FJ639835	HM631858
	FJ461331	FJ639836	HM631859
	FJ461332	FJ639837	HM631860
	FJ461333	FJ687434	HM631861
	FJ461335	FJ687435	HM631862
	FJ461336	FJ687436	HM631863
	FJ461339	FJ687437	HM631864
	FJ461340	FJ687438	HM631869
	FJ461341	FJ687439	HM756274
	FJ478457	FJ687440	HM756275
	FJ478458	FJ687441	HM756276
	FJ547060	FJ687442	HM756277
	FJ547063	FJ687443	HM756278
	FJ547065	FJ687444	HM756279
	FJ547068	FJ687445	HM756280
	FJ547086	FJ687446	HM756281
	FJ547087	FJ687447	HM756282
	FJ547088	FJ744703	HQ166030
	FJ547089	FJ744704	HQ166031
	FJ562101	FJ744705	HQ166032
	FJ562104	FJ744706	HQ166033
	FJ562105	FJ744707	HQ166034
	FJ562106	FJ744708	HQ235027
	FJ639669	FJ744709	HQ332170
	FJ639670	FJ744710	HQ332171
	FJ639671	FJ744711	HQ541785
	FJ639672	FJ744712	HQ541789
	FJ639673	FJ744713	HQ541790
	FJ639674	FJ744714	HQ541791
	FJ639675	FJ744715	HQ541795
	FJ639676	FJ744716	HQ541796
	FJ639677	FJ744717	HQ541797
	FJ639678	FJ744718	HQ541806
	FJ639679	FJ744719	HQ671176
	FJ639680	FJ744720	HQ671177
	FJ639681	FJ744721	HQ671178
	FJ639682	FJ744722	HQ705609
	FJ639683	FJ744723	HQ705610
	FJ639684	FJ744724	HQ705611
	FJ639685	FJ744725	HQ705612
	FJ639686	FJ744741	HQ705613
	FJ639687	FJ744742	HQ705614
	FJ639688	FJ744743	HQ705615
	FJ639689	FJ744744	HQ705616
	FJ639690	FJ744745	HQ705617
	FJ639691	FJ810409	HQ705618
	FJ639692	FJ810410	HQ705619
	FJ639693	FJ810411	HQ705620
	FJ639694	FJ810412	HQ705621
	FJ639695	FJ810418	HQ705622
	FJ639696	FJ850050	HQ705623
	FJ639735	FJ850051	HQ891025
	FJ639740	FJ850053	JF295012
	FJ639741	FJ850054	JF504679
	FJ639743	FJ850060	JF808118
	FJ639794	FJ850061	JF808119
	FJ639796	FJ850062	JF808120
	FJ639797	FJ850063	JF808121
	FJ639802	FJ850064	JF808122
	FJ639806	FJ850065	JF808123
	FJ639808	FJ850066	JF808124
	FJ639811	FJ850067	JF808125
	FJ639812	FJ850072	JF808126
	FJ639813	FJ850074	JF808127
	FJ639814	FJ850076	JF808128
	FJ639815	FJ850078	JF808129
	FJ639818	FJ850082	JF920393
	FJ639819	FJ850085	JF920394
	FJ639820	FJ850088	JF920395
	FJ639821	FJ850091	JF920396
	FJ639823	FJ850105	JF920397
	FJ639824	FJ850106	JF920398
	FJ687426	FJ850107	JF920399
	FJ687427	FJ850108	JF920400
	FJ687428	FJ850112	JF920401
	FJ687429	FJ850115	JF920402
	FJ687430	FJ850116	JF920403
	FJ687431	FJ850117	JF920404
	FJ687432	FJ850118	JF920405
	FJ687433	FJ850119	JF920406
	FJ744701	FJ850120	JF920407
	FJ744702	FJ850121	JF920408
	FJ810415	FJ859028	JF920409
	FJ810419	FJ873808	JF937620
	FJ850068	FJ873811	JF937621
	FJ850069	FJ882593	JF937622
	FJ850070	FJ882594	JF937623
	FJ850071	FJ882602	JF937624
	FJ850073	FJ898432	JF937625
	FJ850075	FJ898434	JF937626
	FJ850077	FJ898435	JF937627
	FJ850081	FJ898436	JF937628
	FJ850084	FJ898438	JF937629
	FJ850087	FJ898439	JF937630
	FJ850090	FJ898449	JF937631
	FJ850093	FJ898450	JF937632
	FJ850099	FJ898451	JF937633
	FJ850100	FJ898452	JF937634
	FJ850101	FJ898453	JF937636
	FJ850102	FJ898454	JF937637
	FJ850103	FJ898460	JF937638
	FJ850104	FJ898461	JF937639
	FJ850113	FJ898465	JF937640
	FJ850114	FJ898466	JF937641
	FJ859029	FJ898467	JF937642
	FJ873809	FJ898477	JF937643
	FJ873810	FJ898478	JF937646
	FJ873814	FJ898479	JF937647
	FJ882515	FJ906956	JF937648
	FJ882516	FJ906957	JF937652
	FJ882517	FJ906958	JN000936
	FJ882518	FJ906959	JN000937
	FJ882519	FJ906960	JN000938
	FJ882520	FJ906961	JN093513
	FJ882521	FJ906962	JN093514
	FJ882522	FJ906966	JN093515
	FJ882523	FJ906967	JN093517
	FJ882524	FJ906968	JN183884
	FJ882525	FJ906969	JN368477
	FJ882526	FM210204	JN662391
	FJ882527	FM210205	JN697379
	FJ882528	FM210206	JQ411814
	FJ882529	FM210207	JQ920476
	FJ882530	FM210212	JQ920477
	FJ882531	FM210213	JQ920478
	FJ882532	FM210215	JQ920479
	FJ882533	FM210216	JQ920480
	FJ882534	FM210217	JQ920481
	FJ882535	FM210224	JQ920482
	FJ882536	FM210225	JQ920483
	FJ882537	FM210226	JQ920484
	FJ882538	FM210227	JQ920485
	FJ882539	FM210228	JQ920486
	FJ882540	FM210229	JQ920487
	FJ882541	FM210230	JQ920488
	FJ882542	FM210231	JQ920489
	FJ882543	FM210232	JQ922554
	FJ882544	FM210233	JQ922555
	FJ882545	FM210234	JQ922556
	FJ882546	FM210235	JQ922557
	FJ882547	FM210238	JX669489
	FJ882548	FM210239	JX669490
	FJ882549	FM210241	JX669491
	FJ882550	FM210242	JX669492
	FJ882551	FM210243	JX669493
	FJ882552	FM210244	JX669494
	FJ882553	FM210245	JX669495
	FJ882554	FM210246	JX669496
	FJ882555	GQ199866	JX669497
	FJ882556	GQ199868	JX669498
	FJ882557	GQ199869	JX669499
	FJ882558	GQ199874	JX669500
	FJ882559	GQ199890	JX669501
	FJ882560	GQ199892	JX669502
	FJ882561	GQ199893	JX669503
	FJ882562	GQ199894	JX669504
	FJ882563	GQ199895	JX669505
	FJ882564	GQ199896	JX669506
	FJ882565	GQ199897	JX669507
	FJ882566	GQ199898	JX669508
	FJ882567	GQ252676	KC261634
	FJ882568	GQ252677	KC425219
	FJ882569	GQ398257	KC762681
	FJ882570	GQ398258	KC762682
	FJ882579	GQ398259	KC762683
	FJ898371	GQ398260	KC762684
	FJ898372	GQ398261	KC762685
	FJ898373	GQ398262	KC762686
	FJ898374	GQ398263	KC762687
	FJ898375	GQ398264	KC762688
	FJ898376	GQ398265	KC762689
	FJ898377	GQ398266	KC762690
	FJ898378	GQ398267	KC762691
	FJ898379	GQ398268	KC762692
	FJ898380	GQ398269	KC762693
	FJ898381	GQ398270	KF041254
	FJ898382	GQ398271	KF041255
	FJ898383	GQ398272	KF041256
	FJ898384	GQ398273	KF041257
	FJ898385	GQ398274	KF041258
	FJ898386	GQ398275	KF041259
	FJ898387	GQ398276	KF824902
	FJ898388	GQ398277	KF824903
	FJ898389	GQ398278	KF921916
	FJ898390	GQ398279	KF954945
	FJ898391	GQ398280	KF954946
	FJ898392	GQ398281	KF954947
	FJ898393	GQ398282	KF954948
	FJ898394	GQ398283	KF954949
	FJ898395	GQ398284	KF955332
	FJ898396	GQ398285	KF955333
	FJ898397	GQ398286	KF955456
	FJ898398	GQ398287	KF955457
	FJ898399	GQ398288	KF955458
	FJ898400	GQ398289	KF955459
	FJ898401	GQ398290	KF955460
	FJ898402	GQ398291	KF955461
	FJ898403	GQ398292	KF955462
	FJ898404	GQ398293	KF955463
	FJ898405	GQ398294	KF955464
	FJ898406	GQ398295	KF955465
	FJ898407	GQ398296	KF955466
	FJ898408	GQ398297	KF955468
	FJ898409	GQ398298	KF955471
	FJ898410	GQ398299	KF955472
	FJ898411	GQ398300	KF955473
	FJ898412	GQ398301	KF955474
	FJ898413	GQ398302	KF955476
	FJ898414	GQ398303	KF955477
	FJ898415	GQ398304	KF955479
	FJ898416	GQ398305	KF955486
	FJ898417	GQ398306	KF955487
	FJ898418	GQ398307	KF955505
	FJ898419	GQ398308	KF955507
	FJ898420	GQ398309	KF971709
	FJ898421	GQ398310	KF973476
	FJ898422	GQ398311	KF973477
	FJ898423	GQ398312	KF973478
	FJ898424	GQ398313	KF973479
	FJ898425	GQ398314	KF973480
	FJ898426	GQ868497	KF973481
	FJ898427	GQ868515	KF973482
	FJ898428	GQ868516	KF973483
	FJ898429	GQ868540	KF973484
	FJ898430	GQ868541	KF973485
	FJ898431	GQ868542	KF973486
	FJ898433	GQ868543	KF973487
	FJ898437	GQ868544	KJ189256
	FJ898448	GQ868545	KJ189257
	FJ906728	GQ868549	KJ189258
	FJ906963	GQ868550	KJ189259
	FJ906964	GQ868551	KJ189260
	FJ906965	GQ868552	KJ189261
	GQ199771	GQ868553	KJ189262
	GQ199772	GQ868554	KJ189263
	GQ199773	GQ868555	KJ189264
	GQ199774	GQ868556	KJ189265
	GQ199775	GQ868557	KJ189266
	GQ199776	GQ868558	KJ189267
	GQ199777	GQ868588	KJ189268
	GQ199778	GQ868589	KJ189269
	GQ199779	GQ868590	KJ189270
	GQ199780	GQ868591	KJ189271
	GQ199781	GQ868592	KJ189272
	GQ199782	GQ868595	KJ189273
	GQ199783	GQ868596	KJ189274
	GQ199784	GQ868597	KJ189275
	GQ199785	GQ868598	KJ189276
	GQ199786	GQ868599	KJ189277
	GQ199787	GQ868600	KJ189278
	GQ199788	GQ868603	KJ189279
	GQ199789	GQ868604	KJ189280
	GQ199790	GQ868620	KJ189281
	GQ199791	GQ868621	KJ189282
	GQ199792	GQ868622	KJ189283
	GQ199793	GQ868623	KJ189284
	GQ199794	GQ868624	KJ189285
	GQ199795	GQ868625	KJ189286
	GQ199796	GQ868631	KJ189287
	GQ199797	GQ868638	KJ189288
	GQ199798	GQ868640	KJ189289
	GQ199799	GQ868641	KJ189290
	GQ199800	GQ868646	KJ189291
	GQ199801	GU131864	KJ189292
	GQ199802	GU131879	KJ189293
	GQ199803	GU131880	KJ189294
	GQ199804	GU131881	KJ189295
	GQ199805	GU131882	KJ189296
	GQ199806	GU131883	KJ189297
	GQ199807	GU131884	KJ189298
	GQ199808	GU131885	KJ189299
	GQ199809	GU131886	KJ189300
	GQ199810	GU131896	KJ189301
	GQ199811	GU131897	KJ622191
	GQ199812	GU131898	KJ622192
	GQ199813	GU131899	KJ622193
	GQ199814	GU131900	KJ622194
	GQ199815	GU131901	KJ622195
	GQ199816	GU131902	KJ622196
	GQ199817	GU131924	KJ622197
	GQ199818	GU131927	KJ622198
	GQ199819	GU131928	KJ622199
	GQ199820	GU131929	KJ643590
	GQ199821	GU131930	KJ737429
	GQ199822	GU131931	KJ737430
	GQ199823	GU131932	KJ830751
	GQ199824	GU131947	KM190937
	GQ199825	GU131955	KT726340
	GQ199826	GU131959	KT726341
	GQ199827	GU131974	KT726342
	GQ199828	GU131975	KT726343
	GQ199829	GU289914	KT726344
	GQ199830	GU369819	KT726345
	GQ199831	GU370050	KT726346
	GQ199832	GU370051	KT726347
	GQ199833	HM181971	KT726348
	GQ199834	HM488257	KT726349
	GQ199835	HM631865	KT726350
	GQ199836	HM631866	KT726351
	GQ199837	HM631867	KT726352
	GQ199838	HM631868	KT726353
	GQ199839	HQ026763	KT726354
	GQ199840	HQ332184	KT726355
	GQ199841	HQ332185	KT726356
	GQ199842	HQ332186	KT726357
	GQ199843	HQ332187	KT726358
	GQ199844	HQ332188	KT726359
	GQ199845	HQ332189	KT726360
	GQ199846	HQ332190	KT726361
	GQ199847	HQ541786	KU050695
	GQ199848	HQ541787	KU216208
	GQ199849	HQ541788	KU216209
	GQ199850	HQ541792	KU509278
	GQ199851	HQ541793	KU509279
	GQ199852	HQ541794	KU509280
	GQ199853	HQ541798	KU509281
	GQ199854	HQ634199	KU509282
	GQ199855	HQ705624	KU509283
	GQ199856	HQ705625	KU509284
	GQ199857	HQ733861	KU509285
	GQ199858	HQ891023	KU509286
	GQ199859	HQ999999	KX380839
	GQ199867	JF357905	KX380840
	GQ199872	JF357906	KX380841
	GQ199873	JF357907	KX380842
	GQ199875	JF730044	KX855927
	GQ199877	JF730045	KY670634
	GQ357692	JF730046	KY794786
	GQ398255	JF730047	KY794787
	GQ868498	JF730048	KY794788
	GQ868499	JF730049	KY794789
	GQ868500	JF730050	KY794790
	GQ868501	JF730051	KY849769
	GQ868502	JF730052	KY849770
	GQ868503	JF730053	KY849771
	GQ868504	JN368476	KY849772
	GQ868505	JN819407	KY849773
	GQ868506	JN819408	KY849774
	GQ868507	JN819416	KY849775
	GQ868508	JN819418	KY863456
	GQ868509	JN819419	KY921906
	GQ868510	JN819420	KY921907
	GQ868511	JN819421	LC410192
	GQ868512	JN819422	LC410193
	GQ868513	JN819424	LC410194
	GQ868514	JN851113	LC410195
	GQ868517	JN851114	MF004386
	GQ868518	JN851115	MF370226
	GQ868519	JN851116	MF682966
	GQ868520	JN851117	MF682967
	GQ868521	JN851118	MF682968
	GQ868522	JN851119	MF682969
	GQ868523	JN851120	MF682970
	GQ868524	JN851121	MF682971
	GQ868525	JN851122	MF682972
	GQ868526	JN851123	MF682973
	GQ868527	JN851124	MF682974
	GQ868528	JN851125	MF682975
	GQ868529	JN851126	MG721059
	GQ868530	JN851127	MG721061
	GQ868531	JN851128	MH544647
	GQ868532	JN851129	MH544649
	GQ868533	JN851130	MH544650
	GQ868534	JN851131	MH544651
	GQ868535	JQ922549	MH822957
	GQ868559	JQ922550	MH823209
	GQ868560	JQ922551	MH888333
	GQ868561	JQ922552	MK858148
	GQ868562	JQ922553	MK858149
	GQ868563	JQ955623	MK858150
	GQ868564	JQ955624	MK858151
	GQ868565	JX079688	MK858152
	GQ868566	JX079690	MK858153
	GQ868567	JX079694	MK858154
	GQ868568	JX286516	MK858155
	GQ868569	JX286517	MN253124
	GQ868570	JX286518	MN253125
	GQ868601	JX286519	MN253126
	GQ868602	JX286520	MN253127
	GQ868605	JX286521	MN253128
	GQ868606	JX286522	MN253129
	GQ868607	JX286523	MN253130
	GQ868608	JX286524	MN253131
	GQ868609	JX286525	MN253132
	GQ868610	JX286526	MN253133
	GQ868611	JX470186	MZ312921
	GQ868612	JX475906
	GQ868613	JX649147
	GQ868614	JX649148
	GQ868615	JX669476
	GQ868618	JX669477
	GQ868619	JX669478
	GQ868630	JX669479
	GQ868632	JX669480
	GQ868633	JX669481
	GQ868635	JX669482
	GQ868636	JX669483
	GQ868637	JX669484
	GQ868639	JX669485
	GU056029	JX669486
	GU056030	JX669487
	GU056031	JX669488
	GU056032	JX966379
	GU056033	JX966380
	GU131678	KC131142
	GU131679	KC294200
	GU131680	KC294201
	GU131681	KC294202
	GU131682	KC294203
	GU131683	KC294204
	GU131684	KC294205
	GU131685	KC294206
	GU131686	KC294207
	GU131687	KC294208
	GU131688	KC294209
	GU131689	KC294210
	GU131690	KC294211
	GU131691	KC294212
	GU131692	KC294213
	GU131693	KC294214
	GU131694	KC294215
	GU131695	KC294216
	GU131696	KC294217
	GU131697	KC294218
	GU131698	KC294219
	GU131699	KC294220
	GU131700	KC294221
	GU131701	KC294222
	GU131702	KC294223
	GU131703	KC762655
	GU131704	KC762656
	GU131705	KC762657
	GU131706	KC762658
	GU131707	KC762659
	GU131708	KC762660
	GU131709	KC762661
	GU131710	KC762662
	GU131711	KC762663
	GU131712	KC762664
	GU131713	KC762665
	GU131714	KC762666
	GU131715	KC762667
	GU131716	KC762668
	GU131717	KC762669
	GU131718	KC762670
	GU131719	KC762671
	GU131720	KC762672
	GU131721	KC762673
	GU131722	KC762674
	GU131723	KC762675
	GU131724	KC762676
	GU131725	KC762677
	GU131726	KC762678
	GU131727	KC762679
	GU131728	KC762680
	GU131729	KC964093
	GU131730	KC964094
	GU131731	KC964095
	GU131732	KF041232
	GU131733	KF041233
	GU131734	KF041234
	GU131735	KF041235
	GU131736	KF041236
	GU131737	KF041237
	GU131738	KF360005
	GU131739	KF479233
	GU131740	KF704354
	GU131741	KF704355
	GU131742	KF704356
	GU131743	KF704357
	GU131744	KF704358
	GU131745	KF744397
	GU131746	KF744398
	GU131747	KF744399
	GU131748	KF744400
	GU131749	KF744401
	GU131750	KF744402
	GU131751	KF744403
	GU131752	KF744404
	GU131753	KF744405
	GU131754	KF744406
	GU131755	KF744407
	GU131756	KF744408
	GU131757	KF955359
	GU131758	KF955360
	GU131759	KF955362
	GU131760	KF955363
	GU131761	KF955364
	GU131762	KF955366
	GU131763	KF955369
	GU131764	KF955372
	GU131765	KF955373
	GU131766	KF955395
	GU131767	KF955401
	GU131768	KF955402
	GU131769	KJ010185
	GU131770	KJ010186
	GU131771	KJ189305
	GU131772	KJ189310
	GU131773	KJ189311
	GU131774	KJ189370
	GU131775	KJ701507
	GU131776	KJ830750
	GU131777	KJ918750
	GU131778	KM204118
	GU131779	KM217156
	GU131780	KM217157
	GU131781	KM217158
	GU131782	KM279515
	GU131783	KM279517
	GU131784	KM279518
	GU131785	KM279519
	GU131786	KM279520
	GU131787	KM279521
	GU131788	KM279522
	GU131789	KM279523
	GU131790	KM279524
	GU131791	KM279525
	GU131792	KM279526
	GU131793	KM279528
	GU131794	KM279530
	GU131795	KM279532
	GU131796	KM279533
	GU131797	KM279534
	GU131798	KM279535
	GU131799	KM279536
	GU131800	KM279537
	GU131801	KM279538
	GU131802	KM279539
	GU131803	KM279540
	GU131804	KM279541
	GU131805	KM279542
	GU131806	KM279543
	GU131807	KM279544
	GU131808	KM279545
	GU131809	KM279546
	GU131810	KM279548
	GU131811	KM279549
	GU131812	KM279550
	GU131813	KM279551
	GU131814	KM279552
	GU131815	KM279553
	GU131816	KM279554
	GU131817	KM279555
	GU131818	KM279556
	GU131819	KM279557
	GU131820	KM279558
	GU131821	KM279559
	GU131822	KM279560
	GU131823	KM279561
	GU131824	KM279562
	GU131825	KM279563
	GU131826	KM279564
	GU131827	KM279565
	GU131828	KM279566
	GU131829	KM279567
	GU131830	KM279568
	GU131831	KM279569
	GU131832	KM279570
	GU131833	KM279571
	GU131834	KM279572
	GU131835	KM279573
	GU131836	KM279575
	GU131837	KM279576
	GU131838	KM279577
	GU131839	KM279578
	GU131840	KM279579
	GU131841	KM279581
	GU131842	KM279582
	GU131863	KM279586
	GU131887	KM279587
	GU131888	KM279588
	GU131889	KM279590
	GU131890	KM279591
	GU131891	KM279592
	GU131892	KM279593
	GU131893	KM279594
	GU131894	KM279595
	GU131895	KM279597
	GU131919	KM279598
	GU131920	KM279599
	GU131921	KM279600
	GU131922	KM279601
	GU131923	KP012546
	GU131925	KP188549
	GU131926	KP188550
	GU131948	KP188551
	GU131949	KP188552
	GU131956	KP188553
	GU131957	KP188554
	GU131958	KP188555
	GU131960	KP188556
	GU131961	KP188569
	GU131962	KP723478
	GU131963	KP723479
	GU131964	KR779782
	GU131965	KR779786
	GU131966	KT187553
	GU131967	KT187554
	GU131968	KT187555
	GU131969	KT187556
	GU131970	KT187557
	GU131971	KT187558
	GU131972	KU094070
	GU131973	KU365901
	GU131976	KU365902
	GU131977	KU365903
	GU131978	KU509267
	GU131979	KU509268
	GU131980	KU509269
	GU131981	KU509270
	GU131982	KU509271
	GU131983	KU509272
	GU370048	KU509273
	GU370049	KU509274
	HE795086	KU509275
	HM181936	KU509276
	HM181937	KU509277
	HM181938	KU517845
	HM181939	KU517846
	HM181940	KU517847
	HM181941	KU948303
	HM181942	KX225485
	HM181943	KX225486
	HM181944	KX372564
	HM181945	KX380807
	HM181946	KX380808
	HM181947	KX380809
	HM181948	KX380810
	HM181949	KX380811
	HM181950	KX380812
	HM181951	KX380813
	HM181952	KX380814
	HM181953	KX380815
	HM181954	KX380816
	HM181955	KX380817
	HM181956	KX380818
	HM181957	KX380819
	HM181958	KX380820
	HM181959	KX380821
	HM181960	KX380822
	HM181961	KX380823
	HM181962	KX380824
	HM181963	KX380825
	HM181964	KX380826
	HM181965	KX380827
	HM181966	KX380828
	HM181967	KX380829
	HM181968	KX380830
	HM181969	KX380831
	HM181970	KX380832
	HM469966	KX380833
	HM469967	KX380834
	HM469968	KX380835
	HM488255	KX380836
	HM488256	KX380837
	HM631850	KX380838
	HM631851	KX452015
	HM631852	KX452016
	HM631853	KX452017
	HM631855	KX452018
	HQ166035	KX452019
	HQ166036	KX452020
	HQ332177	KX452021
	HQ332178	KX452022
	HQ332179	KX452023
	HQ332180	KX452024
	HQ332181	KX452025
	HQ332182	KX452026
	HQ332183	KX452027
	HQ624983	KX452028
	HQ624984	KX452029
	HQ891313	KX452030
	HQ891314	KX452031
	HQ891315	KX452032
	HQ891316	KX452033
	JF459993	KX452034
	JF937596	KX452035
	JF937597	KX452036
	JF937598	KX452037
	JF937599	KX452038
	JF937600	KX452039
	JF937601	KX452040
	JF937602	KX452041
	JF937603	KX452042
	JF937604	KX452043
	JF937605	KX452044
	JF937606	KX452045
	JF937607	KX452046
	JF937608	KX621245
	JF937609	KX621246
	JF937610	KX621247
	JF937611	KX621248
	JF937612	KX655786
	JF937613	KX655787
	JF937614	KX655788
	JF937615	KX702403
	JF937616	KX702404
	JF937617	KY415992
	JF937618	KY427084
	JF937619	KY427085
	JF937635	KY474308
	JF937644	KY474309
	JF937645	KY474310
	JF937649	KY474311
	JF937650	KY474312
	JF937651	KY474313
	JF960211	KY474314
	JN000935	KY474315
	JN054255	KY474316
	JN054256	KY474317
	JN093516	KY474318
	JN205310	KY474319
	JN544407	KY474320
	JN544409	KY474321
	JN544410	KY474322
	JN544411	KY474323
	JN697056	KY474324
	JN697057	KY474325
	JN697058	KY474326
	JN819402	KY474327
	JN819403	KY474328
	JN819405	KY474329
	JN819410	KY474330
	JN819411	KY474331
	JN819412	KY474332
	JN819413	KY474333
	JN819414	KY474334
	JN819415	KY627762
	JN819417	KY627763
	JN819423	KY670633
	JN819425	KY672945
	JN903578	KY672946
	JN903579	KY672947
	JN903580	KY672948
	JN903581	KY672949
	JQ048541	KY672950
	JQ287660	KY672951
	JQ287661	KY672952
	JQ287662	KY672953
	JQ287663	KY672954
	JQ287664	KY672955
	JQ287665	KY794785
	JQ287666	KY849763
	JQ287667	KY849764
	JQ675358	KY849765
	JQ692085	KY849766
	JQ915071	KY849767
	JQ915072	KY849768
	JQ915073	KY921904
	JQ915074	KY921905
	JQ915075	KY937185
	JQ915076	KY937186
	JQ915077	KY937187
	JQ915079	KY937188
	JQ915080	KY937189
	JQ917404	KY937190
	JQ922544	LC121816
	JQ922545	LC410184
	JQ922546	LC410185
	JQ922547	LC410186
	JQ922548	LC410187
	JX669461	LC410188
	JX669462	LC410189
	JX669463	LC410190
	JX669464	LC410191
	JX669465	MF004385
	JX669466	MF156233
	JX669467	MF156234
	JX669468	MF156235
	JX669469	MF156236
	JX669470	MF156237
	JX669471	MF156238
	JX669472	MF156239
	JX669473	MF156240
	JX669474	MF156241
	JX669475	MF156242
	KC131140	MF156243
	KC131141	MF156244
	KC692495	MF156245
	KC692496	MF156246
	KC692497	MF156247
	KC692498	MF156248
	KC692499	MF314189
	KC692500	MF459663
	KC692501	MG189962
	KC692502	MG560143
	KC692503	MG560144
	KC692504	MG592698
	KC692505	MG721054
	KC692506	MG721055
	KC692507	MG721056
	KC692508	MG721057
	KC692509	MG721058
	KC692510	MG721062
	KC692511	MG779194
	KC692512	MG779195
	KC692513	MG779196
	KC692514	MG779197
	KC692515	MG779198
	KC692516	MG779199
	KC692517	MG779200
	KC759167	MG779201
	KC762620	MG779202
	KC762621	MG779203
	KC762622	MH010629
	KC762623	MH069495
	KC762624	MH069496
	KC762625	MH069497
	KC762626	MH069498
	KC762627	MH069499
	KC762628	MH110564
	KC762629	MH110565
	KC762630	MH110566
	KC762631	MH110567
	KC762632	MH110568
	KC762633	MH110569
	KC762634	MH110570
	KC762635	MH110571
	KC762636	MH110572
	KC762637	MH110573
	KC762638	MH110574
	KC762639	MH110575
	KC762640	MH110576
	KC762641	MH110577
	KC762642	MH110578
	KC762643	MH110579
	KC762644	MH110580
	KC762645	MH110581
	KC762646	MH110582
	KC762647	MH110583
	KC762648	MH110584
	KC762649	MH110585
	KC762650	MH110586
	KC762651	MH110587
	KC762652	MH110588
	KC762653	MH110589
	KC762654	MH110590
	KF184975	MH110591
	KF289072	MH110592
	KF289073	MH110593
	KF887994	MH110594
	KF921911	MH110595
	KF921933	MH110596
	KF921934	MH110597
	KF921935	MH110598
	KF921942	MH110599
	KF921949	MH110600
	KF955427	MH110601
	KF955442	MH110602
	KF955443	MH110603
	KF955444	MH215277
	KF955446	MH822939
	KF971869	MH822940
	KF971870	MH822941
	KF971871	MH822942
	KF973453	MH822943
	KF973454	MH822944
	KF973455	MH822945
	KF973456	MH822946
	KF973457	MH822947
	KF973458	MH822948
	KF973459	MH822949
	KF973460	MH822950
	KF973461	MH822951
	KF973462	MH822952
	KF973463	MH822953
	KF973464	MH822954
	KF973465	MH822955
	KF973466	MH822956
	KF973467	MH823208
	KF973468	MH827525
	KF973469	MH827526
	KF973470	MH827527
	KF973471	MH827528
	KF973472	MH827529
	KF973473	MH827530
	KF973474	MH827531
	KF973475	MH827532
	KJ189302	MH827533
	KJ189303	MH827534
	KJ189304	MH827535
	KJ189306	MH827536
	KJ189307	MH827537
	KJ189317	MH827538
	KJ189318	MH827539
	KJ189319	MH827540
	KJ189320	MH827541
	KJ189321	MH827542
	KJ189322	MH827543
	KJ189323	MH827544
	KJ189324	MH827545
	KJ189325	MH827546
	KJ189326	MH827547
	KJ189327	MH827548
	KJ189328	MH827549
	KJ189329	MH827550
	KJ189330	MH827551
	KJ189331	MH827552
	KJ189332	MH827553
	KJ189333	MH827554
	KJ189334	MH888331
	KJ189335	MH985858
	KJ189336	MH985859
	KJ189337	MK268692
	KJ189338	MK411558
	KJ189339	MK411559
	KJ189340	MK513444
	KJ189341	MK543448
	KJ189342	MK543449
	KJ189343	MK543450
	KJ189344	MK543471
	KJ189345	MK543479
	KJ189346	MK564476
	KJ189347	MK564477
	KJ189348	MK564478
	KJ189349	MK564479
	KJ189350	MK564480
	KJ189351	MK564481
	KJ189352	MK564482
	KJ189353	MK564483
	KJ189354	MK564484
	KJ189355	MK564485
	KJ189356	MK564486
	KJ189357	MK564487
	KJ189358	MK564488
	KJ189359	MK578531
	KJ189360	MK578532
	KJ189361	MK578533
	KJ189362	MK629884
	KJ189363	MK629885
	KJ189364	MK629886
	KJ189365	MK858096
	KJ189366	MK858097
	KJ189367	MK858098
	KJ189368	MK858099
	KJ189369	MK858100
	KJ438293	MK858101
	KJ438296	MK858102
	KJ468234	MK858103
	KJ649286	MK858104
	KJ755855	MK858105
	KJ806939	MK858106
	KJ806941	MK858107
	KJ806943	MK858108
	KJ806944	MK858109
	KJ806945	MK858110
	KJ806946	MK858111
	KJ806947	MK858112
	KJ806949	MK858113
	KJ806950	MK858114
	KJ806951	MK858115
	KJ806953	MK858116
	KJ806959	MN239505
	KJ806961	MN253134
	KJ806963	MN272404
	KJ933413	MN272405
	KM204119	MZ312931
	KM403575
	KM403576
	KM403577
	KM403578
	KM403579
	KM403580
	KM403581
	KM403582
	KM403583
	KM403584
	KM403585
	KM403586
	KM403587
	KM403588
	KM403589
	KM403590
	KM403591
	KM403592
	KM403593
	KM403594
	KM403595
	KM403596
	KM403597
	KM403598
	KM403599
	KM403600
	KM403601
	KM403602
	KM403603
	KM403604
	KM403605
	KM403606
	KM403607
	KM403608
	KM403609
	KM403610
	KM403611
	KM403612
	KM403613
	KM403614
	KM403615
	KM403616
	KM403617
	KM403618
	KM403619
	KM403620
	KM403621
	KM403622
	KM403623
	KM403624
	KM403625
	KM403626
	KM403627
	KM403628
	KM403629
	KM403630
	KM403631
	KM403632
	KM403633
	KM403634
	KM403635
	KM403636
	KP188539
	KP188540
	KP188541
	KP188542
	KP188543
	KP188544
	KP188545
	KP188546
	KP188547
	KP188548
	KP188567
	KP188568
	KP398852
	KP406801
	KP406802
	KP406803
	KP686070
	KP723473
	KP723476
	KR024705
	KR024706
	KR024707
	KR024708
	KR779783
	KT187559
	KT187560
	KT187561
	KT187562
	KT187563
	KT187564
	KT279761
	KT827364
	KT827365
	KT827366
	KT827367
	KT827368
	KT827369
	KT827370
	KT827371
	KT827372
	KT827373
	KT827374
	KT827375
	KT827376
	KT827377
	KT827378
	KT827379
	KU094071
	KU365900
	KU509249
	KU509250
	KU509251
	KU509252
	KU509253
	KU509254
	KU509255
	KU509256
	KU509257
	KU509258
	KU509259
	KU509260
	KU509261
	KU509262
	KU509263
	KU509264
	KU509265
	KU509266
	KU666939
	KU666940
	KU666941
	KU666942
	KX224261
	KX224263
	KX225483
	KX225484
	KX225487
	KX225488
	KX225489
	KX225490
	KX225491
	KX225492
	KX225493
	KX380796
	KX380797
	KX380798
	KX380799
	KX380800
	KX380801
	KX380802
	KX380803
	KX380804
	KX380805
	KX380806
	KX452050
	KX452051
	KX452052
	KX452053
	KX452054
	KX452055
	KX452056
	KX452057
	KX452058
	KX452059
	KX452060
	KX452061
	KX452062
	KX452063
	KX452064
	KX452065
	KX452067
	KX452068
	KX458014
	KX459386
	KX459387
	KX459388
	KX459389
	KX459390
	KX459391
	KX459392
	KX618705
	KX618706
	KX620451
	KX620452
	KX620453
	KX620454
	KX620455
	KX621249
	KX621250
	KX621251
	KX621252
	KX951689
	KX951690
	KY057365
	KY057366
	KY057367
	KY057368
	KY057369
	KY057370
	KY057371
	KY057372
	KY057373
	KY474303
	KY474304
	KY474305
	KY474306
	KY474307
	KY496854
	KY496855
	KY496856
	KY672931
	KY672932
	KY672933
	KY672934
	KY672935
	KY672936
	KY672937
	KY672938
	KY672939
	KY672940
	KY672941
	KY672942
	KY672943
	KY672944
	KY829115
	KY921902
	KY921903
	KY926848
	KY926849
	LC011945
	LC011946
	LC011947
	LC011948
	LC011949
	LC016760
	LC128301
	LC410183
	LC428053
	LC428054
	LC428055
	LC428056
	LC428057
	LC428058
	LC428059
	LC428060
	LC428061
	LC428062
	LC428063
	LC428064
	LC428065
	LC428066
	LC428067
	LC428068
	LC428069
	LC428070
	LC428071
	LC428072
	LC428073
	LC428074
	LC428075
	LC428076
	LC428077
	LC428078
	LC428079
	LC428080
	MF004384
	MF033196
	MF033197
	MF033198
	MF033199
	MF033200
	MF033201
	MF033202
	MF033203
	MF033204
	MF033205
	MF033206
	MF033207
	MF033208
	MF033209
	MF033210
	MF033211
	MF033212
	MF033213
	MF033214
	MF033215
	MF033216
	MF033217
	MF033218
	MF033219
	MF033220
	MF033221
	MF033222
	MF033223
	MF033224
	MF033225
	MF033226
	MF033227
	MF033228
	MF033229
	MF033230
	MF033231
	MF033232
	MF033233
	MF033234
	MF033235
	MF033236
	MF033237
	MF033238
	MF033239
	MF033240
	MF033241
	MF033242
	MF033243
	MF033244
	MF033245
	MF033246
	MF033247
	MF033248
	MF033249
	MF033250
	MF033251
	MF033252
	MF033253
	MF033254
	MF033255
	MF033256
	MF033257
	MF033258
	MF033259
	MF033260
	MF033261
	MF314188
	MF405201
	MF681692
	MF681693
	MF683116
	MF683117
	MF797878
	MG097875
	MG097876
	MG181997
	MG560265
	MG560266
	MG560267
	MG560268
	MG560269
	MG679800
	MG679801
	MG721060
	MG721063
	MG767211
	MG877553
	MG877554
	MG877555
	MG877556
	MG877557
	MH271402
	MH271403
	MH271404
	MH271405
	MH271406
	MH450312
	MH822958
	MH822959
	MH823207
	MH921566
	MH921567
	MK858117
	MK858118
	MK858119
	MK858120
	MK858121
	MK858122
	MK858123
	MK858124
	MK858125
	MK858126
	MK858127
	MK858128
	MK858129
	MK858130
	MK858131
	MK858132
	MK858133
	MK858134
	MK858135
	MK858136
	MK858137
	MK858138
	MK858139
	MK858140
	MK858141
	MZ229304
	MZ229305
	MZ312922
	MZ312923
	MZ312924
	MZ312925
	MZ312926
	MZ312927
	MZ312928
	MZ312929
	MZ312930
