# Supplementary material for: Evolutionary dynamics of dengue virus in India
Source: PLoS Pathog. 2023 Apr 3;19(4):e1010862. doi: 10.1371/journal.ppat.1010862 (PMC10101646; doi:10.1371/journal.ppat.1010862)
Supplement: S2 Table — The clock models for running the BEAST analysis were selected based on (A) Akaike information criterion and (B) harmonic mean method. Lower AICM values and higher HM values denote a better model. Optimum values and models are shown in bold. (C) Chain lengths used BEAST MCMC analysis for each serotype for phylogeographic analysis. (XLSX) [file ppat.1010862.s014.xlsx]

## Sheet: Sheet1
S2 Table. Model selection for Bayesian analysis.
	(A) Akaike information criterion method for model selection
	Clock type	DENV-1-I	DENV-1-III	DENV-2-C	DENV-3-III	DENV-4-I
	Constant	104929	63454.9	129259	82173.1	75199.4
	Uncorrelated exponential	107708	65307.4	131708	83831.2	75679.8
	Uncorrelated lognormal	107829	65323.5	131708	83913.2	75647.2
	(B) Harmonic mean method for model selection
	Clock type	DENV-1-I	DENV-1-III	DENV-2-C	DENV-3-III	DENV-4-I
	Constant	-52350.4	-31677.6	-64527.7	-41036.9	-37580.5
	Uncorrelated exponential	-53677.6	-32583.3	-65717.7	-41811.1	-37812.3
	Uncorrelated lognormal	-53705.5	-32586.7	-65704.9	-41850.1	-37795.4
	(C) Chain length and burn-in used for BEAST Markov chain Monte Carlo analysis
		MCMC States x 10^7			Burnin x 10^6
		Constant	Ucrex	Ucrln	Constant	Ucrex	Ucrln
	DENV-1-I	10	15	10	10	15	5
	DENV-1-III	5	5	5	5	5	5
	DENV-2-C	15	20	20	15	20	20
	DENV-3-III	15	20	20	15	35	20
	DENV-4-I	5	20	20	5	20	50
	Ucrex: uncorrelated relaxed
	Ucrln: uncorrelated lognormal
