# Supplementary material for: Evolutionary dynamics of dengue virus in India
Source: PLoS Pathog. 2023 Apr 3;19(4):e1010862. doi: 10.1371/journal.ppat.1010862 (PMC10101646; doi:10.1371/journal.ppat.1010862)
Supplement: S3 Table — Strains used for CYD-TDV, TV003 and TAK-003 vaccines along with their genotype, country of origin and collection year. Also, the template PDB structures used for homology modelling for each of the vaccines and the respective genotype is listed. (XLSX) [file ppat.1010862.s015.xlsx]

## Sheet: Sheet1
S3 Table. Virus strains used in the vaccine.
	CYD-TDV (prM-E of DENV-1-4 on YFV backbone)
	Serotype	Strain	Genotype	Country	Year	Template PDB
	DENV-1	PUO359/TVP-1140	I	Thailand	1980	1oke
	DENV-2	PUO-218	Asian I	Thailand	1980	1oke
	DENV-3	PaH881/88	II	Thailand	1988	1uzg
	DENV-4	1228 (TVP-980)	IIA	Indonesia	1978	1tg8
	TV003 (30/31 nucleotides deletion from 3' UTR)
	Serotype	Strain	Genotype	Country	Year	Template PDB
	DENV-1	Western Pacific 74	IV	Nauru	1974	1tg8
	DENV-2	Tonga/74	American	Tonga	1974	1tg8
	DENV-3	Sleman/78	I	Indonesia	1978	1uzg
	DENV-4	814669	IIB	Dominica	1981	1tg8
	TAK-003 (prM-E of DENV-1,3,4 on DENV-2 backbone)
	Serotype	Strain	Genotype	Country	Year	Template PDB
	DENV-1	PDK-13 16007	II	Thailand	1964	1tg8
	DENV-2	PDK-53 16681	Asian I	Thailand	1964	1oke
	DENV-3	16562	I	Philippines	1964	1uzg
	DENV-4	1036	IIB	Indonesia	1976	1tg8
