# Supplementary material for: Evolutionary dynamics of dengue virus in India
Source: PLoS Pathog. 2023 Apr 3;19(4):e1010862. doi: 10.1371/journal.ppat.1010862 (PMC10101646; doi:10.1371/journal.ppat.1010862)
Supplement: S4 Table — Substitution rates obtained from Bayesian MCMC analysis. The average substitution rate obtained by running BEAST analysis five times with 80% sequences selected randomly is reported. Rates are expressed in substitutions per site per year (s/s/y). Time to most recent common ancestors (TMRCA) is reported for recent Indian sequences along with the 95% highest posterior density (HPD) intervals. (XLSX) [file ppat.1010862.s016.xlsx]

## Sheet: Sheet1
S4 Table. Substitution rates and time to most recent common ancestors.
		Substitution rate (x10^-4 s/s/y)		TMRCA of Indian sequences
		Mean	SD	Mean	95% HPD
	DENV-1-I	7.57	0.27	2008	2008-2009
	DENV-1-III L-I	6.31	0.15	1992	1990-1995
	DENV-1-III L-II			1999	1997-2000
	DENV-2-C L-I	7.83	0.4	1987	1986-1989
	DENV-2-C L-III			1984	1981-1987
	DENV-3-III	6.5	0.37	1996	1994-1996
	DENV-4-I	6.26	0.48	1975	1969-1979
