# Supplementary material for: Evolutionary dynamics of dengue virus in India
Source: PLoS Pathog. 2023 Apr 3;19(4):e1010862. doi: 10.1371/journal.ppat.1010862 (PMC10101646; doi:10.1371/journal.ppat.1010862)
Supplement: S5 Table — The number of sites under positive (Npos) and negative selection (Nneg) with different datasets using the fixed-effect likelihood method (FEL) and single likelihood ancestor counting method (SLAC). (XLSX) [file ppat.1010862.s017.xlsx]

## Sheet: Sheet1
S5 Table. Selection pressure analysis summary.
	Dataset	FEL & SLAC		FEL		SLAC
		Npos	Nneg	Npos	Nneg	Npos	Nneg
	DENV-1-I	0	673	6	1249	0	682
	DENV-1-III	0	232	3	582	0	235
	DENV-2-C L-I	0	85	2	333	0	85
	DENV-2-C L-III	0	236	6	631	0	237
	DENV-3-III	1	453	5	892	1	454
	DENV-4-I	0	495	5	929	0	501
	FEL: Fixed Effect Likelihood
	SLAC: Single Likelihood Ancestor Counting
