# Supplementary material for: Evolutionary dynamics of dengue virus in India
Source: PLoS Pathog. 2023 Apr 3;19(4):e1010862. doi: 10.1371/journal.ppat.1010862 (PMC10101646; doi:10.1371/journal.ppat.1010862)
Supplement: S6 Table — Sites under positive and negative selection based on the p-values < 0.1 using the fixed-effect likelihood method (FEL) and single likelihood ancestor counting (SLAC) method with different datasets. (XLSX) [file ppat.1010862.s018.xlsx]

## Sheet: Sheet1
S6 Table. Selection pressure analysis.
	Sites under negative selection																									Sites under positive selection
	DENV-1-I				DENV-1-III				DENV-2-C L-I				DENV-2-C L-III				DENV-3-III				DENV-4-I					DENV-3-III
		FEL	SLAC			FEL	SLAC			FEL	SLAC			FEL	SLAC			FEL	SLAC			FEL	SLAC				FEL	SLAC
	Site	p-value [ω<1]	P [dN/dS < 1]		Site	p-value [ω<1]	P [dN/dS < 1]		Site	p-value [ω<1]	P [dN/dS < 1]		Site	p-value [ω<1]	P [dN/dS < 1]		Site	p-value [ω<1]	P [dN/dS < 1]		Site	p-value [ω<1]	P [dN/dS < 1]			Site	p-value [ω>1]	P [dN/dS > 1]
	5	0	1.70361e-06		6	0.011	0.0312553		65	0.009	0.0447227		5	0.03	0.0593592		6	0.009	0.0307671		50	0.007	0.0336753			2540	0.044	0.0574227
	6	0.019	0.0752024		50	0	0.00849268		159	0.042	0.0994022		24	0.003	0.0452645		47	0.004	0.0123457		52	0.026	0.0919004
	38	0.002	0.0123457		85	0.019	0.0764059		195	0.009	0.037037		66	0.006	0.0658926		78	0.001	0.00350248		74	0.012	0.00876843
	47	0.005	0.037037		106	0.01	0.0446069		283	0.03	0.0998594		72	0.007	0.0279198		130	0.011	0.0311036		78	0.023	0.0903218
	49	0.014	0.037037		116	0.033	0.0906158		340	0.042	0.0991897		74	0.002	0.00550469		139	0.023	0.0868999		84	0.007	0.034532
	50	0.001	0.00865271		128	0.015	0.037037		361	0.036	0.0999947		76	0.017	0.0642469		145	0	0.000120255		89	0.01	0.037037
	60	0.005	0.037037		138	0.008	0.0940979		363	0.037	0.0979283		105	0.029	0.0943743		152	0.01	0.037037		106	0.034	0.0971513
	72	0.001	0.00864654		158	0.004	0.070162		390	0.02	0.0900345		115	0.012	0.0665946		157	0.033	0.0917046		110	0.002	0.0123457
	73	0.012	0.0312899		161	0.037	0.0915508		407	0.01	0.0371891		121	0.047	0.0554205		167	0.01	0.0305128		114	0.026	0.0918567
	81	0.011	0.0971291		177	0.063	0.0908802		460	0.007	0.037037		127	0.03	0.094373		169	0.032	0.0940694		130	0.027	0.0939196
	83	0.038	0.037037		179	0.064	0.0904418		495	0.046	0.0999676		139	0.01	0.0570746		170	0.013	0.0335796		138	0.005	0.0281281
	84	0.02	0.0931656		203	0	0.000227053		525	0.002	0.037037		142	0.027	0.073083		182	0.036	0.0978468		142	0.016	0.085445
	92	0.004	0.0556828		217	0.013	0.086498		621	0.036	0.0979283		177	0	0.00122931		184	0	0.000354897		145	0.004	0.00869257
	93	0.026	0.010557		229	0.026	0.0370801		653	0.002	0.0315983		191	0.034	0.0801669		190	0.013	0.037037		148	0.001	0.00411523
	105	0	0.00439472		253	0.024	0.0906969		729	0.039	0.0968383		266	0.037	0.0452675		191	0.05	0.0941991		149	0	0.00137174
	106	0.003	0.00684743		256	0.034	0.0907398		756	0.005	0.037037		268	0.064	0.0823324		194	0.037	0.0972914		150	0.012	0.0345622
	110	0	0.00411523		283	0.003	0.00936724		780	0.012	0.037037		274	0.01	0.037037		203	0.056	0.0941715		158	0.005	0.0302188
	114	0.001	0.0123457		322	0.052	0.0933144		792	0.048	0.0968395		288	0.031	0.0693695		218	0.051	0.093635		162	0.01	0.037037
	116	0.035	0.0884116		329	0.037	0.0953004		918	0.042	0.0989963		299	0.004	0.0171906		244	0.033	0.0935546		164	0.015	0.0306244
	118	0	0.000152416		343	0.014	0.037037		924	0.009	0.037037		305	0.008	0.0815025		256	0.034	0.0868863		167	0.006	0.037037
	125	0.031	0.09278		349	0	0.00137174		972	0.062	0.0960789		310	0.02	0.0744058		257	0.041	0.0994238		168	0.003	0.0534665
	127	0.021	0.0456		354	0.041	0.0955898		980	0.003	0.037037		314	0.003	0.00524448		260	0.009	0.037037		170	0.003	0.0123457
	128	0.001	0.00411523		360	0.005	0.0123457		988	0.019	0.0878445		340	0.049	0.0519661		267	0.015	0.037037		171	0.014	0.0282152
	135	0.011	0.030923		367	0.055	0.0933316		992	0.02	0.0987638		342	0.019	0.0642991		269	0.004	0.0259395		174	0.001	0.0123457
	139	0	6.48793e-05		376	0.02	0.0933248		997	0.013	0.031582		352	0.002	0.0123457		284	0.005	0.037037		175	0.023	0.0833372
	145	0.003	0.0123457		382	0.038	0.0370487		1029	0.023	0.0969714		371	0.011	0.037037		305	0.002	0.0216022		178	0.013	0.0279065
	146	0.052	0.0930118		399	0.005	0.0273976		1055	0.041	0.0993006		390	0.007	0.0199181		312	0.003	0.0123457		181	0.009	0.0302874
	150	0	0.00137174		408	0.037	0.0988954		1064	0.029	0.0975767		393	0.008	0.0289185		323	0.015	0.0703746		188	0.011	0.037037
	152	0.011	0.0452675		414	0.051	0.093339		1100	0.005	0.0123457		402	0	0.0033663		325	0.003	0.0129103		200	0.001	0.0101952
	154	0.06	0.0884307		418	0.003	0.0394654		1174	0.062	0.0961918		403	0.012	0.0580177		345	0.004	0.0108504		202	0.036	0.0962679
	161	0.006	0.00866478		422	0.012	0.037037		1193	0.036	0.0979283		407	0.007	0.0408749		347	0.054	0.0944002		207	0.011	0.037037
	165	0.012	0.0309681		435	0.003	0.0123457		1266	0.062	0.0958849		429	0.032	0.0694211		354	0.037	0.0316257		221	0.024	0.0833971
	166	0.02	0.0775429		449	0.005	0.037037		1268	0.015	0.0925581		433	0.032	0.0694005		355	0	0.00137174		228	0.008	0.0381197
	167	0.034	0.0970534		461	0	0.00137174		1326	0.015	0.0948656		476	0.007	0.0364921		368	0.026	0.0818278		232	0.005	0.0288805
	169	0.011	0.0295499		465	0.011	0.0301544		1442	0.008	0.0475078		483	0.008	0.0181257		374	0	0.000671745		233	0.008	0.037037
	177	0.019	0.0284091		473	0.001	0.00828272		1535	0.032	0.0968957		489	0.014	0.0667235		377	0.003	0.037037		246	0.02	0.0943496
	180	0.013	0.0283982		520	0.001	0.00815781		1659	0.009	0.0597742		519	0.031	0.0445973		378	0.056	0.0935825		254	0.008	0.037037
	182	0.003	0.00935262		559	0.021	0.0931671		1674	0.009	0.0328307		522	0.068	0.0584524		383	0.018	0.0289112		255	0.045	0.0984917
	183	0.057	0.0884403		565	0.014	0.0292819		1698	0.004	0.037037		533	0.007	0.0813566		386	0.036	0.037037		261	0.009	0.038072
	194	0.042	0.0931077		566	0.021	0.0951219		1763	0.021	0.0980687		544	0.009	0.037037		398	0.021	0.077183		267	0.021	0.0939081
	197	0.042	0.0452605		574	0.001	0.0292358		1788	0.019	0.0982738		570	0.004	0.0180628		401	0.031	0.0978251		275	0.008	0.037037
	198	0.002	0.00137174		600	0.013	0.037037		1807	0.006	0.0354756		582	0.026	0.0754654		414	0.055	0.0943532		282	0.008	0.030303
	200	0.031	0.0931503		606	0.048	0.0971881		1810	0.031	0.0984531		613	0.026	0.0754702		417	0.013	0.031319		283	0.001	0.0123457
	207	0.009	0.037037		643	0.004	0.0223506		1836	0.025	0.0958122		632	0.036	0.0929817		419	0.004	0.0123457		290	0.027	0.0916489
	212	0.031	0.0931059		646	0.05	0.0932924		1851	0.003	0.0325848		637	0.03	0.0943453		421	0.012	0.0337552		291	0.003	0.037037
	213	0.005	0.037037		648	0.006	0.0234373		1911	0.051	0.099903		662	0.003	0.037037		424	0.03	0.0942463		309	0.012	0.0297725
	227	0.002	0.0123457		652	0.006	0.037037		2051	0.056	0.0987175		676	0.02	0.0666276		427	0.053	0.0929462		310	0.002	0.0123457
	229	0.027	0.0370485		654	0.039	0.037056		2072	0.02	0.0300826		683	0.026	0.0726544		441	0.037	0.0942318		317	0.026	0.0889201
	244	0.031	0.0931259		672	0.02	0.0933114		2116	0.04	0.0985606		694	0.009	0.0270411		448	0.001	0.00137174		328	0.003	0.037037
	251	0.003	0.0123457		684	0	0.00137174		2125	0.032	0.0987638		719	0.049	0.0451661		470	0.006	0.00794913		333	0.003	0.0123457
	253	0.023	0.0884547		732	0.002	0.0123457		2149	0.008	0.037037		723	0.029	0.0943718		471	0.02	0.0942897		360	0.042	0.0993023
	263	0.009	0.037037		749	0.06	0.090335		2164	0.02	0.0990051		729	0.027	0.0693468		481	0.054	0.0943995		370	0.001	0.0108977
	267	0.001	0.00351116		755	0.006	0.037037		2212	0.005	0.0589094		741	0.016	0.037037		487	0.001	0.00241755		371	0.032	0.0974242
	268	0.041	0.0406043		789	0.027	0.0869938		2218	0.032	0.0998138		752	0.001	0.0044399		492	0.047	0.0801592		374	0	0.000803293
	270	0.004	0.0104465		794	0.01	0.0345864		2248	0.004	0.0311974		768	0.009	0.0226081		493	0.056	0.0940209		377	0.046	0.0931871
	283	0.003	0.00936119		795	0.001	0.00818776		2298	0.045	0.0990936		779	0.006	0.0206995		502	0.042	0.0452675		382	0.046	0.0928893
	287	0.028	0.037037		807	0.002	0.00293676		2305	0.059	0.0967621		808	0.013	0.0579567		510	0.055	0.094093		384	0.043	0.0960702
	291	0.004	0.0284156		809	0.001	0.00865584		2337	0.003	0.037037		809	0.011	0.066656		513	0.01	0.0287179		398	0.006	0.0280164
	299	0.004	0.0123457		827	0.02	0.0734543		2339	0.007	0.0349844		827	0.001	0.00501647		518	0.001	0.00862703		402	0.003	0.0124197
	302	0.055	0.0889272		853	0.012	0.0343938		2350	0.005	0.037037		853	0.036	0.0929407		520	0.05	0.0912138		407	0.043	0.0940917
	309	0.017	0.0264546		867	0.052	0.0929133		2362	0.008	0.037037		871	0.029	0.0937733		524	0.005	0.0228763		408	0.007	0.0840135
	315	0.003	0.037037		888	0.012	0.031043		2399	0.043	0.0991523		887	0.027	0.0734196		528	0.001	0.0123457		416	0.011	0.0313727
	321	0.01	0.0927652		902	0.01	0.00376395		2408	0.009	0.0308548		902	0.026	0.0717075		530	0.003	0.0123457		420	0.003	0.0176181
	325	0.006	0.037037		905	0.002	0.00244905		2409	0.033	0.0981538		933	0.035	0.0801657		539	0.035	0.0868857		423	0.028	0.0944175
	337	0.004	0.0123457		910	0.008	0.0318314		2422	0.002	0.0123457		954	0.025	0.0754764		540	0.008	0.037037		429	0.006	0.037037
	343	0.001	0.00411523		911	0.055	0.090636		2441	0.005	0.037037		957	0.012	0.0578659		555	0.045	0.0930236		432	0.049	0.0916749
	347	0.017	0.0283857		914	0.016	0.0283468		2468	0.023	0.0966308		992	0.016	0.069362		557	0.004	0.0259199		437	0.006	0.0287888
	350	0.002	0.0123457		918	0.035	0.0971597		2536	0.022	0.0991627		997	0.027	0.0693386		558	0.001	0.0123457		441	0.006	0.037037
	354	0.012	0.028418		932	0.055	0.0933782		2586	0.026	0.098572		1002	0	0.000861517		560	0.001	0.00270312		442	0.004	0.037037
	362	0.001	0.0124338		938	0.02	0.0933367		2622	0.041	0.0992438		1004	0.016	0.0666841		562	0.027	0.086014		451	0.022	0.0820396
	367	0.055	0.0931309		955	0.052	0.0932742		2664	0.016	0.0316704		1008	0.005	0.01763		563	0.004	0.00856076		459	0.019	0.0827174
	372	0.004	0.00869548		975	0.041	0.0987826		2665	0.046	0.0997313		1015	0.027	0.0729825		568	0.054	0.0942205		463	0.047	0.0929734
	378	0.055	0.0931174		977	0.016	0.0702955		2738	0.038	0.0959946		1029	0	0.000329882		573	0.003	0.00952503		465	0.025	0.086072
	384	0.001	0.00139324		1008	0.047	0.0932116		2869	0.005	0.037037		1042	0.006	0.037037		576	0.014	0.0288936		467	0.002	0.0111991
	388	0.004	0.0284362		1036	0.02	0.0933799		3082	0.016	0.0305211		1064	0.003	0.0159034		582	0.054	0.0868464		468	0.006	0.037037
	397	0.004	0.0123457		1087	0.044	0.0952268		3105	0.059	0.0969693		1076	0.013	0.037037		602	0.003	0.0123457		471	0.024	0.0944401
	399	0.004	0.0280906		1102	0.055	0.0933206		3170	0.001	0.037037		1077	0.01	0.037037		608	0.052	0.0870232		472	0.006	0.0277831
	408	0.01	0.0293673		1113	0.006	0.0123457		3181	0.011	0.0315629		1078	0.004	0.037037		614	0.002	0.0123457		503	0.002	0.037037
	410	0.001	0.00137174		1117	0.019	0.0734232		3211	0.034	0.0988586		1104	0.019	0.0737099		630	0.01	0.0342482		519	0.004	0.0288114
	414	0.051	0.093058		1133	0.056	0.0931386		3227	0.009	0.037037		1110	0.03	0.0944012		637	0.014	0.037037		563	0.001	0.00859051
	423	0.004	0.0123457		1135	0.018	0.090615		3246	0.005	0.0383689		1123	0.008	0.037037		643	0.004	0.0123457		564	0.01	0.0301343
	426	0.025	0.0483057		1189	0.003	0.0123457		3258	0.024	0.0961918		1149	0.003	0.00634441		644	0.056	0.090115		567	0	0.000457247
	429	0.001	0.00253948		1220	0.024	0.0907454		3277	0.064	0.0957095		1158	0.021	0.0693995		653	0.02	0.0734423		585	0.017	0.094306
	430	0.026	0.0803024		1252	0.006	0.00868184		3361	0.008	0.037037		1196	0.008	0.0123457		654	0	6.0601e-05		588	0.004	0.00855356
	435	0.045	0.0930873		1268	0.025	0.0825987		3369	0.014	0.08959		1214	0.003	0.0182562		655	0.019	0.0256613		590	0.009	0.0288976
	446	0.008	0.037037		1281	0.004	0.0280174						1317	0.002	0.00481298		668	0.055	0.0935565		606	0.002	0.00912027
	449	0	1.69351e-05		1286	0.009	0.037037						1341	0.013	0.037037		670	0.011	0.0309397		612	0.003	0.00932327
	450	0.002	0.0180569		1296	0.013	0.037037						1342	0.018	0.0181075		672	0.001	0.00286849		617	0.035	0.0959934
	456	0.003	0.0123457		1308	0.046	0.094932						1367	0.01	0.0900026		675	0.008	0.0375166		619	0.023	0.0976889
	461	0	5.23725e-05		1339	0.05	0.0931602						1384	0.011	0.037037		678	0.037	0.0309859		622	0.042	0.094364
	464	0.059	0.0884742		1360	0.047	0.0932082						1387	0.005	0.0217408		680	0.004	0.0288565		633	0	0.00411523
	465	0.012	0.0287197		1387	0.012	0.0309804						1411	0.026	0.0719014		697	0.004	0.0123457		645	0.004	0.00407632
	467	0.008	0.037037		1389	0.024	0.0858731						1415	0.02	0.0667619		705	0.035	0.0370495		649	0.025	0.0838804
	468	0.021	0.0943979		1393	0.002	0.0401192						1416	0.027	0.0694095		711	0.027	0.037037		651	0.001	0.0123457
	471	0.002	0.0379418		1401	0.001	0.0123457						1481	0.051	0.0588839		718	0.019	0.0926092		655	0.009	0.0289863
	472	0.055	0.0931527		1438	0.006	0.00851454						1497	0.012	0.037037		732	0.004	0.037037		659	0.015	0.0603978
	473	0	6.37191e-05		1441	0	0.00137174						1535	0	0.00125015		739	0.056	0.045207		661	0.014	0.0452675
	484	0.004	0.0207187		1444	0.001	0.0123457						1550	0.026	0.0676537		741	0.003	0.0527563		666	0.009	0.0892175
	489	0.001	0.00262846		1467	0.052	0.0964828						1553	0.005	0.0432563		747	0.056	0.0869212		668	0.006	0.0375268
	493	0.005	0.0262911		1478	0.009	0.037037						1588	0	0.00411523		749	0.004	0.0215635		669	0.035	0.0916406
	496	0.005	0.0586277		1498	0.052	0.0965502						1591	0.012	0.0680095		750	0.055	0.0942393		675	0.04	0.0929224
	499	0.008	0.037037		1513	0.005	0.037037						1614	0.064	0.0832095		757	0.037	0.0977381		678	0.002	0.00411523
	502	0.002	0.0395941		1526	0.034	0.0904332						1620	0.02	0.0673751		759	0.01	0.0452675		682	0.036	0.0964944
	512	0.017	0.0283627		1533	0.006	0.037037						1629	0.008	0.037037		763	0.003	0.0109965		690	0.007	0.0416765
	520	0	0.000207538		1543	0.018	0.0274242						1655	0.031	0.0694005		771	0.003	0.037037		698	0.01	0.037037
	541	0.031	0.0931341		1576	0.021	0.07634						1659	0	9.17661e-09		775	0.036	0.0360076		703	0.002	0.0123488
	544	0.008	0.0901292		1578	0.009	0.0384923						1665	0.008	0.0286811		778	0.015	0.01781		711	0.008	0.0901722
	548	0	0.0123457		1582	0.027	0.0894646						1685	0.006	0.0195023		786	0.008	0.0373135		718	0.015	0.037037
	562	0.008	0.0284146		1635	0.006	0.037037						1701	0.011	0.037037		788	0.038	0.0937199		727	0.005	0.0279773
	570	0.051	0.0929471		1656	0.054	0.0933856						1707	0.003	0.0147336		792	0.012	0.0337978		736	0.007	0.0337683
	584	0.097	0.0452895		1658	0.019	0.037037						1726	0.003	0.017211		796	0.018	0.0285603		738	0.009	0.0340287
	586	0.001	0.0086553		1733	0.014	0.0178326						1758	0	0.0307428		799	0.035	0.0868882		742	0.001	0.037037
	595	0.009	0.037037		1753	0.059	0.0907484						1771	0.009	0.037037		807	0.021	0.0941551		748	0.049	0.0921303
	615	0	0.000385529		1755	0.051	0.0928856						1772	0.016	0.0902867		809	0.003	0.037037		750	0.025	0.0996165
	616	0	0.00137174		1764	0.001	0.00817055						1775	0.037	0.0929301		810	0.007	0.0083371		764	0.008	0.0339155
	625	0.002	0.0194822		1789	0	0.00249909						1820	0.022	0.0670573		818	0.032	0.0452675		769	0.024	0.037037
	626	0.025	0.0452555		1805	0.021	0.0271025						1829	0.016	0.0691311		824	0.022	0.0281899		772	0.009	0.037037
	628	0.019	0.0263281		1808	0.006	0.0340582						1839	0.026	0.0693082		828	0.01	0.0300214		778	0.011	0.0299023
	632	0.016	0.0704672		1829	0.02	0.0272763						1845	0.008	0.0182148		838	0.018	0.0257675		788	0.006	0.0269307
	634	0	0.00137174		1840	0.014	0.0283222						1851	0.031	0.08442		849	0.054	0.0942931		791	0.037	0.0942041
	636	0	0.00411523		1862	0.046	0.0933472						1853	0.032	0.0693583		850	0.04	0.099357		793	0.003	0.0059521
	638	0.001	0.00411523		1885	0.011	0.0283717						1861	0.027	0.0693976		855	0.054	0.0942134		808	0.005	0.0279773
	640	0.053	0.0931257		1896	0.055	0.0931461						1869	0.025	0.077853		856	0.019	0.0260019		817	0.005	0.037037
	641	0.019	0.0759574		1900	0.055	0.0933454						1872	0.003	0.0123457		860	0.004	0.037037		818	0	0.0127294
	643	0.019	0.0755519		1909	0.015	0.0688144						1878	0.027	0.0683098		861	0.003	0.037037		827	0.011	0.0370915
	649	0.002	0.037037		1926	0.026	0.0452675						1885	0.01	0.0282965		864	0.01	0.0123502		839	0.032	0.0916626
	651	0.002	0.037037		1950	0.04	0.0984658						1892	0.012	0.0667087		865	0.002	0.00245407		843	0.034	0.0981039
	652	0.002	0.0123457		1958	0.063	0.0902166						1905	0.019	0.0659232		869	0.002	0.0123457		846	0.008	0.037037
	656	0.051	0.0884265		1962	0.014	0.037037						1914	0.027	0.0732851		873	0	0.0014922		849	0.008	0.0875881
	658	0.003	0.0113805		1975	0.05	0.0923023						1917	0.001	0.00270252		874	0.02	0.0779176		852	0.003	0.0123457
	660	0.016	0.0710824		1976	0.003	0.037037						1925	0.011	0.037037		909	0.019	0.0285429		866	0.025	0.0923903
	668	0.018	0.0756057		1985	0.024	0.0904497						1960	0.012	0.0739273		958	0.002	0.0391833		878	0.001	0.0840355
	676	0.015	0.0282288		1998	0.039	0.0961129						1966	0.006	0.037037		960	0	0.00137174		884	0.014	0.0285
	679	0.011	0.0371353		2009	0.005	0.0282011						1980	0.036	0.0930097		967	0	0.00137174		887	0.015	0.0306443
	685	0.043	0.0452675		2031	0.004	0.0284677						1990	0.003	0.0163997		968	0.034	0.0871646		896	0.035	0.0982007
	689	0	0.0123457		2041	0.056	0.0931644						1993	0.009	0.037037		973	0.001	0.00279287		898	0.01	0.0932587
	693	0.01	0.037037		2072	0.003	0.0712682						2030	0.036	0.0930006		977	0.045	0.0941988		901	0.025	0.084414
	694	0.016	0.0707728		2079	0.063	0.0903694						2034	0.022	0.0665697		993	0.001	0.0123457		904	0.041	0.0941077
	698	0.009	0.037037		2110	0.008	0.0274245						2042	0.027	0.0889201		1002	0.009	0.0280927		905	0.002	0.00884546
	704	0.009	0.037037		2127	0.061	0.0903805						2047	0.029	0.0943539		1003	0.004	0.0123457		909	0.033	0.0836487
	714	0.001	0.00566537		2130	0.011	0.0586282						2088	0.017	0.0694135		1004	0.009	0.037037		913	0.044	0.0939639
	717	0.007	0.0283216		2131	0.003	0.0124708						2135	0.007	0.0180707		1006	0.013	0.0272341		921	0.066	0.094574
	729	0.046	0.0931322		2142	0.008	0.0872286						2161	0.029	0.0940434		1007	0.056	0.0900925		925	0.004	0.00865718
	746	0.01	0.0956525		2153	0.038	0.0452675						2164	0	0.00449411		1027	0.032	0.094302		932	0.015	0.030608
	754	0.006	0.0370589		2162	0.012	0.037037						2176	0.009	0.0664387		1031	0.005	0.037037		934	0.025	0.0920937
	756	0.003	0.0395947		2165	0.025	0.0903812						2182	0.078	0.0758521		1033	0.012	0.031311		937	0	0.00270084
	758	0.004	0.037037		2166	0.02	0.0932535						2216	0.002	0.037037		1040	0.005	0.037037		949	0.044	0.0920636
	763	0.01	0.0123457		2195	0.036	0.0931568						2224	0.023	0.0677046		1042	0.032	0.0923548		955	0	0.00272341
	768	0.041	0.098594		2199	0.017	0.0729245						2229	0.025	0.0778635		1049	0.056	0.0942324		959	0.002	0.0392344
	771	0.012	0.037037		2207	0.016	0.0909505						2244	0.006	0.0173168		1062	0.02	0.073592		968	0.005	0.037037
	775	0.001	0.0123457		2213	0.001	0.0123457						2253	0.028	0.0749718		1073	0.002	0.037037		971	0.003	0.0084962
	776	0.021	0.0263012		2221	0.017	0.037037						2264	0.011	0.0430232		1085	0.041	0.0921224		974	0.014	0.0307329
	779	0.012	0.0289322		2226	0.021	0.0272742						2297	0.022	0.0694143		1093	0.006	0.037037		987	0.008	0.0290792
	781	0.001	0.000528483		2259	0.011	0.0315724						2313	0.02	0.0690101		1102	0.003	0.00907147		990	0.007	0.037037
	784	0.005	0.02282		2307	0.018	0.0277299						2323	0.015	0.0704546		1105	0.026	0.037037		997	0.011	0.0297939
	785	0.016	0.0123527		2315	0.061	0.0903064						2342	0.035	0.0802237		1107	0.02	0.0738846		1007	0.001	0.00890623
	786	0.021	0.0944279		2318	0.004	0.0123457						2350	0.015	0.059629		1125	0	0.00411523		1013	0.029	0.0944632
	794	0.013	0.0336263		2330	0.002	0.0393447						2360	0.003	0.0176734		1132	0.049	0.0939864		1016	0.006	0.037037
	797	0.002	0.0123457		2354	0.004	0.037037						2370	0	0.00685871		1139	0.038	0.0320758		1029	0.014	0.0282225
	800	0.002	0.00411523		2366	0.003	0.0112661						2384	0.028	0.0943871		1156	0.008	0.0290003		1030	0.042	0.0990403
	801	0.008	0.0283823		2374	0.012	0.037037						2457	0.024	0.067675		1165	0.005	0.0256882		1031	0.001	0.0123457
	802	0.004	0.0123457		2405	0.053	0.096617						2459	0.006	0.037037		1185	0.011	0.0302812		1047	0.01	0.0981238
	805	0.041	0.0954341		2422	0.036	0.0972437						2467	0.036	0.0929489		1188	0.054	0.0943627		1048	0.034	0.0954979
	809	0.023	0.0883981		2459	0.007	0.00818586						2476	0.003	0.0123457		1197	0	0.000457247		1050	0.099	0.089264
	815	0.009	0.0285551		2473	0.017	0.0273864						2482	0.03	0.094396		1206	0.022	0.0868215		1060	0.001	0.00411523
	819	0.002	0.037037		2474	0.017	0.0299706						2518	0.033	0.0935004		1211	0.021	0.09432		1080	0.023	0.0851438
	821	0.011	0.0345109		2518	0.025	0.0904111						2531	0.01	0.0894795		1216	0.023	0.087045		1087	0.035	0.0968268
	823	0.04	0.0993653		2532	0.009	0.037037						2536	0.087	0.0867573		1217	0.02	0.0943322		1098	0.002	0.0357701
	830	0.042	0.0931446		2542	0.019	0.0734802						2544	0	0.00116135		1225	0.033	0.065286		1109	0.009	0.0339651
	832	0.035	0.0850132		2584	0.011	0.0300951						2552	0.028	0.0744561		1226	0.056	0.0868467		1116	0.022	0.0817914
	836	0.039	0.0452675		2590	0.015	0.037037						2562	0.004	0.0123457		1231	0.05	0.037037		1120	0.01	0.037037
	846	0.016	0.0728061		2621	0.002	0.0123457						2568	0.003	0.037037		1252	0.001	0.00353936		1128	0.07	0.083593
	848	0.057	0.0884221		2633	0.041	0.0948725						2574	0.016	0.037037		1253	0.012	0.037037		1129	0.008	0.0123457
	856	0.019	0.0722932		2639	0.022	0.0271954						2584	0.021	0.0370501		1268	0.013	0.0312281		1132	0.028	0.0881026
	858	0.065	0.032496		2668	0.02	0.0274041						2623	0.015	0.037037		1281	0.053	0.0874716		1174	0.007	0.037037
	871	0.009	0.0341597		2678	0.042	0.098664						2627	0.003	0.037037		1284	0.013	0.0313284		1178	0.034	0.0944637
	875	0	1.1219e-10		2747	0.054	0.0932915						2630	0.027	0.0728227		1287	0.004	0.0123457		1183	0.009	0.037037
	876	0.001	0.0066484		2755	0.021	0.0952378						2637	0.027	0.0683074		1301	0.002	0.0395246		1199	0.03	0.0930883
	877	0	0.00047828		2767	0.056	0.0931386						2644	0.032	0.0693701		1306	0.037	0.0979358		1206	0.021	0.0939267
	889	0	0.00156244		2775	0.052	0.0931732						2657	0.023	0.0665754		1315	0.017	0.0285923		1209	0.002	0.0398985
	895	0.001	0.00280223		2780	0.034	0.0903986						2660	0.018	0.0648844		1323	0.001	0.00411523		1212	0.043	0.0989504
	896	0.013	0.037037		2792	0.044	0.0984178						2664	0.024	0.06656		1328	0.002	0.0123457		1215	0.009	0.0123457
	903	0.006	0.0437914		2807	0.007	0.0372328						2670	0.004	0.0199841		1331	0.002	0.0123457		1245	0.012	0.0554005
	905	0.053	0.0925588		2814	0.034	0.0905301						2755	0.023	0.0665619		1334	0.023	0.0868385		1256	0.003	0.0563129
	908	0.004	0.0281175		2818	0.021	0.0955576						2761	0.019	0.0648404		1338	0.056	0.0942117		1260	0.024	0.0869511
	910	0.011	0.0345114		2826	0.016	0.037037						2791	0.002	0.00626832		1340	0.005	0.0177384		1309	0.036	0.0944511
	911	0.052	0.0926913		2837	0.061	0.0904417						2793	0	0.00411523		1349	0.001	0.00578581		1343	0.029	0.0928723
	921	0.056	0.0914133		2847	0.002	0.0280653						2841	0.007	0.0411989		1360	0.007	0.0670821		1348	0.009	0.0380001
	923	0.021	0.0943272		2880	0.002	0.00248934						2883	0.012	0.0918965		1362	0.015	0.0256159		1349	0.044	0.0936054
	924	0.002	0.037037		2885	0.003	0.0112545						2893	0.027	0.0743195		1366	0.02	0.0947147		1350	0.009	0.0286612
	931	0.04	0.0953047		2889	0.084	0.0897996						2900	0.004	0.0655518		1369	0.001	0.0123457		1358	0.003	0.0123457
	932	0.019	0.0279932		2909	0.016	0.0284594						2908	0.024	0.0666138		1375	0.002	0.0409422		1359	0.012	0.0279978
	938	0.02	0.0931566		2923	0.025	0.0903138						2922	0.017	0.0694091		1394	0	0.00411523		1365	0.003	0.0184949
	947	0.018	0.037037		2928	0.007	0.0284927						2923	0	0.00378031		1395	0.017	0.0452423		1372	0.001	0.032156
	948	0.007	0.00845019		2933	0.008	0.037037						2930	0.007	0.0322799		1401	0.02	0.0256281		1390	0.008	0.0123457
	951	0.002	0.0123457		2945	0.02	0.0274035						2937	0.007	0.0201896		1402	0.017	0.0735163		1398	0.002	0.00904212
	955	0.055	0.0931715		2948	0.014	0.0370987						2976	0.022	0.0672456		1405	0.037	0.0943085		1425	0.042	0.0919013
	956	0.008	0.0284198		2949	0.02	0.0770329						2982	0.012	0.066903		1409	0.037	0.0942368		1433	0.073	0.0989361
	964	0.012	0.0313123		2951	0.038	0.0954689						2989	0.028	0.0588265		1430	0.001	0.00601552		1439	0.007	0.0303344
	970	0.028	0.0926795		2985	0.06	0.0904542						2996	0.002	0.0173624		1451	0.009	0.0126032		1447	0.007	0.0669031
	971	0.014	0.037037		3011	0.006	0.0123457						2998	0.008	0.037037		1452	0.029	0.0414659		1454	0.04	0.099378
	972	0.002	0.00262699		3038	0.023	0.0272248						3000	0.007	0.0399296		1458	0.001	0.0123457		1466	0.039	0.0995458
	975	0.041	0.0986408		3042	0.035	0.0929073						3009	0.035	0.0929213		1465	0.009	0.0259714		1481	0	0.000457247
	982	0.006	0.00863403		3043	0.013	0.037037						3022	0.006	0.0217612		1469	0.023	0.0965273		1497	0.04	0.0994947
	991	0.002	0.0123504		3051	0	0.00411523						3026	0.004	0.037037		1477	0.004	0.061456		1508	0.011	0.037037
	995	0.052	0.0451933		3057	0.014	0.037037						3036	0.006	0.0194821		1479	0.051	0.0932223		1512	0	0.00411523
	998	0.012	0.0285854		3061	0.02	0.093226						3047	0	0.00121198		1481	0.006	0.037037		1513	0.011	0.0372511
	1003	0.007	0.037037		3093	0.055	0.0904297						3055	0.01	0.041131		1499	0.022	0.0794096		1515	0.007	0.0288127
	1005	0.012	0.037037		3100	0.012	0.0123457						3061	0.004	0.0166581		1527	0.021	0.0926818		1519	0	0.00137174
	1009	0.019	0.0263124		3102	0.052	0.0932082						3072	0.006	0.0339871		1541	0.006	0.00884419		1520	0.026	0.091647
	1013	0.019	0.0722661		3103	0.011	0.037037						3074	0.001	0.0123457		1544	0.001	0.00265027		1521	0.031	0.092808
	1020	0.039	0.0992016		3108	0.039	0.0959797						3082	0.002	0.00469967		1559	0.043	0.0936601		1528	0.023	0.0975958
	1029	0.008	0.0278695		3128	0.015	0.0039612						3083	0.01	0.0283734		1565	0.003	0.0124274		1531	0.001	0.00411523
	1030	0.052	0.0931431		3136	0.008	0.0564613						3088	0.006	0.0175008		1570	0.016	0.037037		1548	0.012	0.0287795
	1035	0.016	0.0293795		3156	0.055	0.0933875						3096	0.018	0.037037		1571	0.011	0.0335641		1549	0.042	0.0944289
	1036	0.001	0.00861337		3166	0.02	0.0928396						3099	0.006	0.0123865		1578	0.018	0.0285884		1553	0.039	0.0994116
	1039	0.001	0.0123457		3205	0.02	0.0929611						3102	0.019	0.0452675		1582	0.02	0.0873143		1558	0.008	0.0350921
	1046	0.029	0.037037		3206	0.028	0.092988						3103	0.001	0.0048035		1589	0.022	0.087619		1564	0.015	0.0279184
	1047	0.04	0.0995386		3209	0.009	0.0345246						3108	0.009	0.037037		1591	0.001	0.00411523		1567	0.024	0.0830031
	1052	0.023	0.0884209		3215	0.003	0.00917309						3120	0.015	0.0682934		1607	0.004	0.0123457		1568	0.025	0.0923903
	1059	0.002	0.037037		3221	0.003	0.0123457						3123	0.007	0.0289922		1614	0.051	0.0935353		1577	0.009	0.0378686
	1080	0.008	0.039037		3260	0.028	0.0933736						3125	0.02	0.0687164		1630	0.037	0.0988867		1579	0.051	0.0917488
	1087	0.042	0.0930794		3268	0	0.00137174						3132	0.049	0.0810949		1636	0.047	0.0943573		1580	0	0.0123457
	1088	0.036	0.0973055		3272	0.045	0.0948958						3173	0.032	0.06933		1648	0.004	0.0452927		1586	0.024	0.0866816
	1091	0.003	0.00880038		3286	0.011	0.037037						3193	0.003	0.0173605		1655	0.01	0.0287693		1600	0.007	0.046568
	1097	0.002	0.00413321		3293	0.031	0.0913534						3219	0.006	0.0207439		1663	0.001	0.00411523		1605	0.023	0.085634
	1098	0.011	0.0326299		3300	0.032	0.0931435						3229	0.011	0.037037		1667	0.008	0.037037		1609	0	0.00418815
	1101	0.004	0.0200167		3304	0.003	0.037037						3268	0.024	0.0666194		1674	0.002	0.037037		1611	0.002	0.0123457
	1104	0.003	0.00932012		3324	0.043	0.0927814						3270	0.036	0.0929452		1677	0.043	0.0994976		1614	0.011	0.0344839
	1107	0.003	0.00137723		3347	0.002	0.037037						3277	0.022	0.0694237		1680	0.003	0.0123457		1615	0.003	0.00881277
	1113	0.004	0.0123457		3379	0.011	0.0316569						3331	0.003	0.0125467		1681	0.012	0.0325719		1621	0.008	0.0339868
	1119	0.057	0.0884707		3386	0.064	0.0902771						3338	0.004	0.0200263		1690	0.002	0.0403729		1623	0.002	0.0127755
	1134	0.047	0.0930793										3347	0.004	0.0315715		1692	0.039	0.0452065		1624	0.034	0.0994288
	1156	0	0.00275091										3373	0.034	0.0799936		1693	0.01	0.0996452		1627	0.011	0.0371801
	1157	0.019	0.0755337										3380	0.012	0.0665734		1710	0.021	0.0785988		1629	0.002	0.0123457
	1171	0.016	0.07137										3384	0.02	0.0655865		1725	0.033	0.0936337		1634	0.052	0.091735
	1179	0.021	0.0262995														1726	0.003	0.037037		1646	0.025	0.037037
	1182	0.001	0.0092242														1740	0.002	0.037037		1649	0.013	0.0278809
	1190	0.052	0.0931587														1742	0.001	0.00414204		1655	0.044	0.0942041
	1200	0.004	0.037037														1743	0.002	0.0361351		1657	0.001	0.00861292
	1201	0.042	0.0985977														1751	0.002	0.00239886		1663	0.001	0.00411523
	1216	0.01	0.0451408														1752	0.001	0.00291055		1668	0.008	0.0281232
	1228	0.005	0.0123457														1759	0.032	0.0878889		1678	0.007	0.037037
	1229	0.009	0.037037														1767	0.012	0.0258755		1681	0.001	0.0106219
	1231	0.009	0.0831574														1774	0.016	0.0688945		1683	0.022	0.0988071
	1233	0.013	0.0326748														1782	0.035	0.0929191		1684	0.023	0.0820845
	1235	0.002	0.0346113														1786	0.003	0.0105784		1701	0.001	0.0123457
	1236	0.051	0.0884707														1791	0.003	0.037037		1704	0.022	0.0832899
	1248	0.04	0.0952639														1800	0.008	0.037037		1708	0.005	0.037037
	1258	0.004	0.0108684														1803	0.001	0.000833195		1710	0.004	0.0127337
	1260	0.001	0.00351152														1810	0.02	0.073525		1728	0.005	0.031126
	1263	0.002	0.0397321														1819	0.053	0.086974		1731	0	0.00411523
	1274	0.004	0.0123457														1825	0	0.00109457		1735	0.039	0.0964669
	1277	0.008	0.0676049														1828	0.021	0.0933464		1736	0.034	0.0920636
	1278	0.006	0.037037														1829	0.012	0.037037		1739	0.001	0.00884935
	1281	0.001	0.00782461														1839	0.003	0.00996632		1748	0.008	0.0351071
	1282	0.01	0.0348012														1840	0.021	0.0773973		1773	0.004	0.00973057
	1285	0.001	0.0123457														1845	0.016	0.0694372		1783	0.009	0.037037
	1287	0.006	0.0370695														1847	0.055	0.0942928		1785	0.003	0.0123457
	1289	0.002	0.00864125														1848	0.037	0.0978113		1787	0.014	0.0928189
	1296	0	0.00137174														1850	0.01	0.0554474		1808	0.04	0.0940168
	1300	0.001	0.0403314														1870	0.002	0.00865189		1813	0.001	0.00362376
	1303	0.009	0.037049														1878	0	0.000731922		1819	0.013	0.0287184
	1306	0.005	0.037037														1897	0.001	0.00364239		1825	0.012	0.0543426
	1308	0.036	0.0972958														1902	0.041	0.0918953		1844	0.043	0.094364
	1310	0.006	0.037037														1927	0.014	0.025913		1846	0.003	0.037037
	1312	0.003	0.0123457														1941	0.021	0.077328		1847	0.046	0.0925866
	1328	0.01	0.0303111														1948	0.003	0.0289864		1861	0.002	0.0109527
	1335	0	0.000173426														1956	0.058	0.0868189		1863	0.007	0.037037
	1341	0.003	0.0113579														1962	0.003	0.012851		1867	0.035	0.0956078
	1346	0.049	0.0894637														1977	0.01	0.0380739		1870	0.022	0.0863228
	1353	0.001	0.00371072														1978	0.001	0.0034297		1871	0.02	0.037037
	1361	0.003	0.0113902														1984	0.048	0.0700523		1872	0.025	0.0867687
	1364	0.042	0.0396088														1996	0.024	0.0830629		1880	0.015	0.037037
	1367	0	0.000553418														1997	0.004	0.00893977		1890	0.014	0.0279963
	1368	0.035	0.0656693														2000	0.008	0.0270358		1891	0.026	0.091647
	1381	0.03	0.037037														2006	0.014	0.037037		1903	0.004	0.037037
	1384	0.02	0.0791716														2007	0.004	0.028931		1906	0.014	0.037037
	1388	0.002	0.00411523														2016	0.009	0.037037		1907	0	0.00328496
	1392	0.047	0.0931395														2031	0.004	0.00895616		1912	0.002	0.037037
	1393	0.001	0.0403121														2034	0.001	0.00924173		1913	0.009	0.0293507
	1395	0.018	0.0278953														2037	0.035	0.0978223		1927	0.035	0.0943496
	1401	0.003	0.037037														2042	0.004	0.0123457		1949	0.002	0.0123457
	1418	0.016	0.028235														2043	0.056	0.0900925		1956	0.047	0.0917283
	1420	0.005	0.06762														2044	0.056	0.0871056		1963	0.01	0.037037
	1425	0.02	0.0267133														2052	0.058	0.0897822		1968	0.01	0.0494359
	1426	0.021	0.0263258														2082	0.037	0.0989305		1970	0.002	0.00871073
	1432	0.04	0.0995584														2084	0.02	0.0941066		1971	0.047	0.091721
	1433	0.06	0.0887984														2088	0.004	0.037037		1975	0	0.0123457
	1444	0.001	0.00416193														2093	0.002	0.0399151		1993	0.013	0.0345516
	1463	0.01	0.0382677														2094	0.008	0.0292973		1994	0.046	0.0927843
	1468	0.005	0.0264826														2097	0.02	0.0256955		1997	0.021	0.0938445
	1479	0.002	0.0415997														2108	0.032	0.0943228		2006	0.01	0.037037
	1483	0.002	0.0123457														2115	0.055	0.0943665		2015	0.043	0.0943623
	1496	0.03	0.037037														2124	0	0.000222118		2021	0.036	0.0940994
	1498	0.005	0.00906312														2132	0.003	0.0123457		2026	0.002	0.0123682
	1500	0.004	0.0109774														2167	0.035	0.0371118		2028	0.006	0.0123457
	1515	0.017	0.037037														2192	0.032	0.042059		2038	0.001	0.00883859
	1516	0.001	0.00799261														2200	0.013	0.037037		2043	0.05	0.0917485
	1518	0.004	0.0196514														2217	0.037	0.0989222		2047	0.004	0.0599002
	1522	0.001	0.00257752														2220	0.001	0.00411523		2049	0.023	0.082265
	1535	0.016	0.0293811														2230	0.001	0.0123457		2050	0.003	0.00880156
	1539	0.021	0.0943524														2234	0	0.00137174		2059	0.033	0.0934109
	1547	0.001	0.00411523														2241	0.003	0.037037		2061	0.034	0.0942568
	1550	0.055	0.0931399														2248	0.001	0.0342801		2075	0.038	0.0995569
	1563	0.005	0.0178361														2250	0.012	0.037037		2077	0.013	0.0284969
	1566	0	0.00411523														2254	0.057	0.0877813		2084	0.021	0.0943947
	1574	0.014	0.037037														2258	0.003	0.0123457		2091	0.005	0.0310521
	1578	0	0.000157499														2260	0.01	0.0280283		2093	0.011	0.0284605
	1579	0.019	0.0754538														2287	0.012	0.037037		2099	0.01	0.0962348
	1580	0.017	0.0284275														2296	0.02	0.0869982		2133	0.041	0.0991655
	1581	0.001	0.0123457														2300	0.019	0.025636		2135	0.007	0.0288493
	1587	0.011	0.0452675														2301	0.003	0.0123457		2136	0.007	0.037037
	1588	0	0.00137174														2306	0.001	0.0123801		2150	0.029	0.0965951
	1590	0.001	0.00258597														2311	0.009	0.037037		2153	0.008	0.0968846
	1591	0.001	0.00795159														2316	0.011	0.037037		2155	0.003	0.0123457
	1595	0.019	0.07254														2350	0.001	0.0123457		2161	0.02	0.0942185
	1596	0.003	0.00137217														2361	0.014	0.037037		2163	0.021	0.0941373
	1600	0.008	0.037037														2367	0.009	0.0961194		2164	0.001	0.0088852
	1605	0	0.000699453														2398	0.049	0.0872994		2171	0.009	0.0375735
	1608	0.011	0.0123494														2399	0.008	0.037037		2195	0.006	0.0406053
	1614	0.003	0.0112664														2408	0.035	0.0964258		2203	0.002	0.0399381
	1619	0.001	0.00433291														2413	0.013	0.037037		2205	0.025	0.0919696
	1623	0.016	0.0123457														2419	0.011	0.0283768		2206	0.026	0.0921117
	1625	0.016	0.0295512														2421	0.005	0.0123457		2217	0.005	0.0254053
	1635	0.009	0.037037														2436	0.002	0.0431327		2235	0.009	0.037037
	1636	0.04	0.0985002														2437	0.003	0.0123457		2236	0.003	0.0112291
	1637	0.012	0.037037														2439	0.014	0.037037		2243	0.015	0.0278878
	1638	0.051	0.0886124														2456	0.056	0.0912412		2254	0.001	0.00258977
	1643	0.003	0.00685871														2462	0.006	0.037037		2270	0.004	0.00870065
	1650	0	5.08053e-05														2465	0.054	0.094398		2273	0.002	0.037037
	1659	0.022	0.0894096														2479	0.023	0.0868477		2276	0.003	0.037037
	1661	0.001	0.00570141														2481	0.004	0.0106739		2281	0	0.00137174
	1664	0.005	0.0670557														2488	0.001	0.00449777		2283	0.001	0.00411523
	1674	0	0.000157311														2506	0.005	0.0228068		2293	0.025	0.0944544
	1679	0.005	0.00924337														2508	0.057	0.0868962		2308	0.008	0.037037
	1680	0.002	0.0128144														2516	0.056	0.0943048		2312	0.008	0.037037
	1686	0.041	0.0955372														2520	0.007	0.0252859		2313	0.01	0.037037
	1693	0.013	0.037037														2527	0.007	0.00758875		2314	0.001	0.0331169
	1695	0.011	0.0998013														2546	0.001	0.0124508		2346	0.006	0.0846485
	1697	0.007	0.065287														2547	0.023	0.09531		2366	0.002	0.0123457
	1699	0.001	0.0123457														2549	0.05	0.0314606		2383	0.04	0.0944156
	1704	0.014	0.037037														2557	0.031	0.0902979		2385	0.001	0.0123457
	1705	0.006	0.0370589														2558	0.022	0.0942385		2391	0.001	0.00411523
	1709	0.035	0.089041														2564	0.022	0.0752831		2397	0.013	0.0534598
	1711	0	0.00137174														2570	0.002	0.0369389		2404	0.005	0.024105
	1712	0.003	0.00969987														2579	0.05	0.0941217		2407	0.001	0.0148851
	1727	0.031	0.0927813														2581	0.041	0.0918724		2414	0.003	0.0123457
	1729	0.008	0.0391271														2600	0.002	0.00878201		2416	0.009	0.0303315
	1732	0.016	0.0728452														2604	0.004	0.037037		2418	0.009	0.0378737
	1734	0.002	0.0026407														2614	0.001	0.00137174		2430	0.012	0.0297634
	1735	0.002	0.0126723														2620	0.037	0.0990413		2432	0.008	0.037037
	1737	0.011	0.0286252														2623	0.005	0.0263664		2445	0.03	0.0899507
	1739	0.009	0.037037														2624	0.05	0.0940166		2446	0.019	0.037037
	1740	0.013	0.037037														2626	0	0.037037		2455	0.001	0.00411523
	1742	0.003	0.0123457														2631	0.007	0.00847822		2460	0.003	0.0123457
	1744	0.001	0.00411523														2649	0.046	0.0940127		2464	0.001	0.00890806
	1745	0.002	0.0123457														2651	0.014	0.037037		2465	0.009	0.0351346
	1747	0.009	0.037037														2665	0.052	0.0938748		2468	0.039	0.0995215
	1749	0.005	0.037037														2690	0.009	0.0269256		2475	0.001	0.0123457
	1752	0.005	0.037037														2711	0.008	0.037037		2476	0.026	0.0919962
	1753	0.057	0.0884883														2713	0	0.000152416		2494	0.034	0.0956326
	1754	0.004	0.00971415														2715	0.003	0.00137174		2498	0.002	0.0234828
	1755	0.017	0.0283423														2717	0.011	0.033627		2499	0.03	0.0936304
	1757	0.012	0.0337204														2721	0.001	0.00411523		2503	0.02	0.0790506
	1758	0.009	0.0348639														2722	0.016	0.0283959		2505	0.042	0.0939081
	1762	0.002	0.037037														2725	0.002	0.0123457		2506	0.003	0.0395222
	1764	0.02	0.0930198														2728	0.004	0.054693		2523	0.005	0.037037
	1765	0.003	0.0123457														2738	0.02	0.0931646		2524	0.013	0.0289684
	1769	0.015	0.0279766														2739	0	0.000457247		2528	0.007	0.037037
	1771	0.001	0.0123457														2741	0.041	0.0522106		2535	0.001	0.00418732
	1784	0.02	0.0727093														2746	0.058	0.086822		2536	0	0.00412008
	1789	0.02	0.0931569														2751	0.014	0.037037		2559	0.002	0.00847333
	1794	0.001	0.0123457														2754	0.01	0.037037		2566	0.008	0.0285255
	1797	0	0.0138057														2762	0.054	0.094193		2569	0.035	0.0970142
	1804	0.014	0.0278925														2766	0.013	0.033461		2570	0.011	0.0371223
	1805	0.018	0.02806														2768	0.02	0.0735803		2576	0.011	0.0313153
	1807	0.005	0.0123457														2777	0.001	0.00224361		2577	0.012	0.0311815
	1814	0.006	0.00866961														2778	0.057	0.0869332		2579	0.001	0.0123457
	1817	0.04	0.0952603														2782	0.032	0.0943715		2581	0.006	0.0384002
	1818	0.021	0.0943423														2787	0.055	0.0941341		2590	0.003	0.00976454
	1823	0.003	0.00414504														2795	0.001	0.00242448		2604	0.01	0.037037
	1830	0.001	0.00866127														2797	0.002	0.0123457		2612	0.022	0.0853671
	1832	0.015	0.0123457														2801	0.007	0.0250349		2618	0.004	0.00889427
	1837	0.005	0.0264843														2811	0.057	0.08757		2633	0.004	0.00844908
	1840	0.047	0.0931707														2813	0.012	0.037037		2636	0.032	0.0947035
	1841	0.001	0.00356307														2816	0.001	0.00411523		2639	0.01	0.037037
	1846	0.018	0.0280835														2818	0.013	0.037037		2662	0.006	0.0259959
	1850	0.036	0.0971607														2834	0.007	0.00774672		2665	0.004	0.0289684
	1855	0.005	0.0377886														2843	0	0.00137174		2669	0.032	0.0452548
	1856	0.019	0.0757216														2844	0.005	0.0256104		2670	0.002	0.0123457
	1859	0.004	0.0108487														2881	0.009	0.0349557		2671	0.002	0.00854479
	1863	0	0.000441576														2882	0	0.013887		2673	0.003	0.00990686
	1864	0.022	0.0791783														2888	0	0.000703591		2691	0.042	0.0916633
	1867	0.02	0.026705														2894	0.04	0.0452675		2696	0.002	0.037037
	1870	0.012	0.0309243														2897	0.008	0.037037		2700	0.015	0.0278318
	1875	0.001	0.000709321														2899	0.024	0.0371755		2717	0.011	0.0284466
	1877	0.055	0.0928344														2900	0.01	0.037037		2730	0.026	0.092146
	1880	0.039	0.0982752														2918	0.024	0.078132		2734	0.075	0.0770826
	1881	0.004	0.0123457														2934	0.023	0.037037		2735	0.001	0.0108789
	1885	0.055	0.0931426														2939	0.011	0.0285064		2744	0.042	0.0943741
	1887	0	0.000458007														2941	0.042	0.0987624		2760	0.012	0.0290081
	1888	0.014	0.0728563														2981	0.002	0.0429246		2764	0	0.00354448
	1891	0.002	0.037037														2984	0.056	0.0942637		2773	0.025	0.0844981
	1892	0.055	0.0901738														3003	0.008	0.0296638		2775	0.006	0.0290056
	1893	0.02	0.0931702														3006	0.001	0.00300491		2780	0.006	0.0290095
	1895	0.003	0.0123457														3010	0.019	0.028918		2791	0.001	0.0123457
	1909	0.016	0.0728061														3013	0.037	0.0987134		2797	0.006	0.0244621
	1916	0.016	0.037037														3018	0.003	0.0123457		2803	0.003	0.0398433
	1917	0	0.000457247														3023	0.006	0.00886384		2812	0.001	0.00411523
	1919	0	0.0147054														3033	0.02	0.0734856		2829	0.011	0.037037
	1925	0.005	0.037037														3037	0.032	0.0943597		2832	0.011	0.0286768
	1930	0.01	0.037037														3056	0.014	0.037037		2843	0.023	0.0903218
	1933	0.01	0.0373508														3058	0.001	0.00769571		2849	0.024	0.0994543
	1942	0.029	0.0105155														3059	0.037	0.0991027		2854	0.023	0.0877066
	1946	0.06	0.0884188														3076	0.026	0.037037		2856	0.001	0.00137174
	1956	0.017	0.0284326														3080	0.014	0.0289478		2866	0.039	0.094362
	1959	0.019	0.072322														3081	0.001	0.0036198		2876	0.023	0.0862907
	1961	0.001	0.00260333														3088	0.004	0.0289013		2889	0.005	0.0249691
	1972	0	1.91583e-05														3090	0.045	0.087011		2893	0.001	0.00849337
	1973	0.002	0.00232584														3093	0.004	0.037037		2911	0.022	0.0820191
	1977	0.001	0.037037														3099	0.002	0.00230266		2912	0.011	0.037037
	1980	0.001	0.00351182														3101	0.001	0.00830743		2915	0.041	0.0942185
	1985	0.02	0.0929962														3110	0.022	0.0944788		2918	0.025	0.0919568
	1987	0	0.00411523														3126	0.024	0.0452675		2923	0.001	0.00273621
	1990	0.019	0.0724014														3133	0	0.00113432		2937	0.039	0.0960548
	1991	0.001	0.00301704														3154	0.02	0.0257824		2939	0.013	0.0310382
	1992	0.051	0.0884147														3155	0.009	0.0305852		2948	0.002	0.00977147
	1996	0.055	0.0931149														3156	0	0.00411523		2970	0.026	0.091647
	1997	0.014	0.0370752														3162	0.018	0.0287662		2983	0.006	0.0288741
	1999	0.012	0.030704														3170	0.013	0.037037		2987	0.007	0.0346128
	2002	0.002	0.0165234														3173	0.007	0.00755442		3000	0.034	0.0922191
	2008	0.001	0.0123457														3182	0.006	0.037037		3004	0.001	0.00977678
	2009	0.048	0.0820984														3188	0.003	0.00479366		3008	0.043	0.0944467
	2023	0.006	0.037037														3192	0.02	0.027018		3010	0.015	0.0279978
	2035	0.006	0.00847361														3197	0.007	0.037037		3024	0.021	0.037037
	2039	0.036	0.0972506														3248	0.036	0.0990816		3038	0.079	0.0895358
	2041	0.009	0.00416965														3267	0.056	0.0910297		3040	0.02	0.0757107
	2042	0.014	0.0370551														3281	0.048	0.0871169		3047	0.008	0.0282604
	2046	0.053	0.0928253														3295	0	0.00137174		3048	0.067	0.0884364
	2052	0.053	0.0931078														3297	0.018	0.0740003		3052	0.002	0.0123457
	2054	0.055	0.0931321														3302	0.004	0.0123457		3060	0.015	0.0305677
	2065	0.04	0.099579														3308	0.005	0.0188283		3065	0	0.00411523
	2084	0.012	0.037037														3322	0.002	0.0123457		3079	0	0.00116751
	2087	0.018	0.075293														3328	0.048	0.0963284		3104	0	0.0123457
	2095	0.046	0.0930967														3337	0.001	0.00293141		3122	0.085	0.08593
	2102	0.001	0.017598														3340	0.029	0.045192		3126	0.01	0.037037
	2106	0.004	0.0215509														3343	0.006	0.0384896		3144	0.077	0.0797779
	2117	0.069	0.029853														3352	0.055	0.0943718		3149	0.041	0.0924671
	2123	0.001	0.00137174														3364	0.016	0.0699694		3151	0.041	0.0943809
	2127	0.052	0.0930198														3371	0.056	0.0939189		3160	0.036	0.0959882
	2135	0.049	0.0952757														3372	0.013	0.031228		3168	0.001	0.0085957
	2137	0.035	0.0884442														3386	0.036	0.0936702		3169	0.009	0.0923179
	2140	0.02	0.0735904																		3171	0.041	0.094114
	2144	0.017	0.0279145																		3179	0.011	0.0344011
	2145	0.009	0.037037																		3186	0.032	0.095837
	2148	0.001	0.0123457																		3187	0.001	0.0042942
	2158	0.001	0.0238899																		3190	0.011	0.0289106
	2176	0.037	0.045205																		3194	0.004	0.0123457
	2177	0.026	0.0415922																		3195	0	0.00411523
	2181	0.01	0.0303421																		3205	0.025	0.0919597
	2186	0.046	0.0931561																		3210	0.003	0.0123457
	2192	0.03	0.0452675																		3213	0.011	0.037037
	2194	0.001	0.0123457																		3216	0.041	0.0963307
	2195	0.012	0.0290657																		3238	0.022	0.0829303
	2202	0.006	0.037037																		3241	0.012	0.0298306
	2206	0.011	0.029338																		3254	0.012	0.0312017
	2207	0.004	0.0284275																		3255	0.024	0.0921912
	2208	0.02	0.0931415																		3256	0.035	0.091741
	2213	0.008	0.037037																		3266	0.008	0.037037
	2218	0.017	0.0284053																		3274	0.025	0.084414
	2226	0.002	0.00260954																		3276	0.026	0.0916678
	2230	0.048	0.0951871																		3293	0.001	0.00411523
	2233	0.015	0.0728543																		3296	0.005	0.00846115
	2237	0.02	0.0931351																		3298	0.002	0.0154592
	2249	0.002	0.042644																		3302	0.039	0.0940721
	2256	0.006	0.00866749																		3310	0	0.00411523
	2266	0.007	0.0078328																		3311	0.013	0.0281962
	2268	0.008	0.0284244																		3314	0.012	0.0288639
	2269	0.035	0.0884484																		3315	0.008	0.0286304
	2274	0.019	0.0284184																		3319	0.008	0.0282163
	2275	0.021	0.0937356																		3320	0	0.00451174
	2292	0	0.00113367																		3323	0	0.000839135
	2301	0.001	0.00345182																		3328	0.009	0.0371809
	2303	0.017	0.0284423																		3331	0.032	0.0939914
	2307	0.006	0.00866933																		3341	0.006	0.037037
	2309	0.002	0.0123681																		3343	0.002	0.0123457
	2312	0.01	0.037037																		3348	0	0.000457247
	2313	0.001	0.00350224																		3351	0.036	0.0995918
	2315	0.017	0.028426																		3353	0.003	0.037037
	2318	0	5.64503e-06																		3356	0.006	0.037037
	2319	0.015	0.0719372																		3363	0.001	0.00414786
	2343	0.088	0.0928707																		3365	0.001	0.0027847
	2345	0.005	0.037344																		3369	0.048	0.0919819
	2346	0.009	0.0346869																		3377	0.04	0.0995512
	2351	0.004	0.037037
	2356	0.001	0.00694319
	2361	0.001	0.00411523
	2362	0.01	0.0263173
	2377	0.019	0.0723775
	2391	0.009	0.037037
	2399	0.003	0.00232807
	2402	0.008	0.037037
	2411	0.019	0.0752754
	2414	0.027	0.037037
	2422	0.036	0.0972597
	2427	0.002	0.0123457
	2431	0.001	0.00411523
	2434	0.01	0.037037
	2436	0.036	0.0972185
	2437	0.02	0.0738669
	2442	0.002	0.0123457
	2443	0.013	0.037037
	2459	0.016	0.028336
	2460	0.009	0.037037
	2463	0.001	0.0123457
	2468	0.017	0.0284281
	2470	0.001	0.00864673
	2473	0.051	0.0884246
	2474	0.05	0.0951493
	2481	0.01	0.037037
	2487	0.009	0.037037
	2499	0.013	0.0371534
	2511	0.052	0.0931528
	2514	0.004	0.00861961
	2518	0.021	0.0924945
	2521	0.005	0.00916649
	2526	0.001	0.00203356
	2532	0.001	0.0123457
	2536	0.039	0.0946683
	2540	0.021	0.0943637
	2544	0.009	0.037037
	2546	0.001	0.00234798
	2550	0.005	0.0291045
	2553	0.001	0.00411523
	2563	0.003	0.0125474
	2573	0.006	0.037037
	2574	0.016	0.0123457
	2582	0.042	0.098583
	2596	0	8.33295e-05
	2598	0.019	0.0755899
	2618	0.005	0.0101646
	2621	0	0.00412392
	2626	0.02	0.0921446
	2627	0	0.000208914
	2634	0.002	0.00255338
	2636	0.009	0.0177278
	2643	0.006	0.037037
	2646	0.052	0.0931501
	2648	0.016	0.0178287
	2650	0.035	0.0931959
	2659	0.038	0.0976435
	2662	0.019	0.0724246
	2665	0.002	0.0124902
	2670	0.001	0.00787515
	2673	0.004	0.0211826
	2677	0.005	0.037037
	2678	0.042	0.0985462
	2694	0.009	0.0391031
	2697	0.006	0.0672345
	2698	0.005	0.037037
	2702	0.003	0.0145324
	2706	0	0.000152416
	2707	0.013	0.037037
	2711	0.015	0.02956
	2725	0.052	0.0931459
	2728	0.004	0.037037
	2733	0.057	0.0884463
	2735	0.02	0.0927296
	2739	0.029	0.0930375
	2744	0.05	0.0951582
	2747	0.018	0.0283465
	2752	0.03	0.0452675
	2756	0.035	0.0884731
	2764	0.028	0.0452675
	2766	0.006	0.0673269
	2767	0.003	0.00233257
	2769	0.013	0.0330274
	2773	0.016	0.0715905
	2776	0.016	0.0711957
	2780	0.001	0.00241899
	2792	0	0.000266763
	2797	0.049	0.0955613
	2798	0.034	0.0887359
	2803	0.004	0.0123457
	2813	0.004	0.0123457
	2830	0.004	0.0123457
	2837	0.055	0.0931334
	2838	0	5.08053e-05
	2847	0.001	0.00796993
	2854	0.001	0.00411523
	2867	0.01	0.0271903
	2878	0	0.00137174
	2881	0.036	0.0954644
	2886	0	7.73353e-05
	2891	0.019	0.0930248
	2893	0.005	0.0289907
	2901	0.012	0.0336424
	2907	0.02	0.0266253
	2908	0.019	0.0721897
	2909	0.057	0.0884747
	2923	0.004	0.0284159
	2931	0.01	0.0374203
	2934	0.002	0.0086596
	2939	0.004	0.00869767
	2944	0.042	0.0985849
	2953	0	6.27068e-07
	2957	0.021	0.0921943
	2971	0.009	0.0914053
	2974	0.013	0.0370551
	2978	0.02	0.0930166
	2982	0.016	0.0123564
	2987	0.002	0.0024016
	2991	0.001	0.00260089
	2997	0.046	0.093146
	3004	0.007	0.0380471
	3009	0.001	0.00283569
	3013	0.055	0.0931695
	3021	0.058	0.0323249
	3024	0.002	0.037037
	3031	0	0.000206156
	3045	0.013	0.0337175
	3051	0.001	0.0123457
	3061	0.004	0.0284283
	3067	0.002	0.0023448
	3068	0.009	0.0283539
	3093	0.051	0.0883932
	3096	0.001	0.00411523
	3101	0	0.0135587
	3102	0.05	0.0930795
	3104	0.015	0.0930445
	3106	0.006	0.00866788
	3109	0.01	0.037037
	3114	0.012	0.0579151
	3118	0.041	0.095544
	3121	0.023	0.0884163
	3125	0.001	0.00535134
	3130	0.069	0.0298286
	3132	0.01	0.037037
	3153	0.047	0.0922168
	3156	0.018	0.0283537
	3164	0.059	0.0891863
	3166	0.005	0.0266402
	3175	0.06	0.088403
	3180	0.005	0.028962
	3182	0.058	0.088647
	3188	0.007	0.037037
	3194	0.06	0.0887589
	3200	0.023	0.0884203
	3209	0.035	0.032459
	3221	0.013	0.037037
	3243	0.012	0.037037
	3268	0	0.000457247
	3270	0.004	0.0123457
	3271	0.01	0.0348804
	3272	0.042	0.093117
	3282	0.002	0.0123457
	3283	0.047	0.0928344
	3284	0.011	0.037037
	3288	0	0.00458489
	3292	0.009	0.0264803
	3308	0.017	0.037037
	3321	0.074	0.0649735
	3324	0.031	0.0109184
	3330	0.005	0.00921153
	3332	0	0.000488456
	3341	0.007	0.0370561
	3362	0.006	0.037037
	3369	0.039	0.0951645
	3370	0.007	0.00782466
	3381	0.004	0.0284215
	3383	0.052	0.0930529
	3387	0.001	0.00685871
