# Supplementary material for: Evolutionary dynamics of dengue virus in India
Source: PLoS Pathog. 2023 Apr 3;19(4):e1010862. doi: 10.1371/journal.ppat.1010862 (PMC10101646; doi:10.1371/journal.ppat.1010862)
Supplement: S7 Table — Amino acid differences in at least 10% of the samples with respect to the CYD-TDV, TV003 and TAK-003 vaccine strains. The sites that fall within the known B or T cell epitopes are highlighted in red. Sites with antigenic effects are highlighted in grey. (XLSX) [file ppat.1010862.s019.xlsx]

## Sheet: Sheet1
S7 Table. Amino acid differences in Indian DENV envelope gene sequences compared to the vaccine strains.
			DENV-1						DENV-2						DENV-3						DENV-4
	CYD-TDV		aa_pos	#Samples	Freq	Reference	Variant		aa_pos	#Samples	Freq	Reference	Variant		aa_pos	#Samples	Freq	Reference	Variant		aa_pos	#Samples	Freq	Reference	Variant
			8	15	13.4	N	S		71	159 2	98.8	E	A, D		81	3, 84	98.9	I	A, V		46	39	100	T	I
			37	94	83.9	D	N		129	163	100	V	I		124	88	100	S	P		120	39	100	L	S
			114	112	100	I	L		141	72	44.2	V	I		132	88	100	H	Y		122	4	10.3	S	T
			155	94	83.9	S	T		149	158, 1	97.5	H	N, T		147	88	100	N	D		130	7, 10	43.6	V	F, I
			161	94	83.9	T	I		162	50	30.7	I	V		154	87, 1	100	D	E, G		132	29	74.4	I	V
			171	19	17	S	T		322	87	53.4	I	V		158	31	35.2	V	I		174	13	33.3	K	E
			225	112	100	T	S		390	158	96.9	N	S		169	88	100	V	T		200	16	41	K	T
			272	31	27.7	T	M		462	160	98.2	I	V		219	10	11.4	T	A		202	20, 13	84.6	K	E, N
			297	3, 88	81.3	M	A, V		484	158	96.9	I	V		301	88	100	L	T		221	8	20.5	T	A
			324	18	16.1	V	I								380	25	28.4	I	T		233	39	100	Y	H
			337	71	63.4	F	I								383	70	79.5	K	N		265	13	33.3	A	T
			339	17	15.2	T	I								452	69	78.4	I	V		273	4	10.3	G	C
			351	112	100	V	L								478	70	79.5	V	I		283	4	10.3	L	V
			358	15, 1	14.3	V	A, F														306	4	10.3	F	L
			369	92	82.1	A	T														348	7	17.9	V	I
			380	110	98.2	V	I														351	8	20.5	I	V
			397	112	100	T	S														365	6	15.4	T	I
			439	92	82.1	I	V														366	28	71.8	N	S
			461	66	58.9	V	I														428	39	100	M	L
			484	1, 89	80.4	L	I, M														429	38	97.4	F	L
																					461	8	20.5	F	L
																					478	38	97.4	T	S
																					494	13, 23	92.3	G	H, Q
	TV003		aa_pos	#Samples	Freq	Reference	Variant		aa_pos	#Samples	Freq	Reference	Variant		aa_pos	#Samples	Freq	Reference	Variant		aa_pos	#Samples	Freq	Reference	Variant
			8	15	13.4	N	S		71	159, 2	98.8	D	A, E		68	88	100	V	I		46	39	100	T	I
			37	94	83.9	D	N		81	161	98.8	T	S		81	3, 84	98.9	I	A, V		122	4	10.3	S	T
			88	112	100	T	A		139	160, 1	98.8	V	I, L		124	88	100	S	P		130	7, 10	43.6	V	F, I
			114	112	100	I	L		141	91	55.8	I	V		132	88	100	H	Y		132	29	74.4	I	V
			155	18	16.1	T	S		149	158, 1	97.5	H	N, T		158	31	35.2	V	I		163	39	100	M	T
			161	94	83.9	T	I		162	113	69.3	V	I		169	88	100	V	T		174	13	33.3	K	E
			171	19	17	S	T		164	160	98.2	I	V		219	10	11.4	T	A		200	16	41	K	T
			202	112	100	E	K		203	160	98.2	D	N		231	87	98.9	K	R		202	20, 13	84.6	K	E, N
			203	111	99.1	K	E		308	163	100	I	V		270	88	100	T	N		221	8	20.5	T	A
			272	31, 81	100	S	M, T		322	87	53.4	I	V		301	88	100	L	T		233	39	100	Y	H
			297	3, 88	81.3	M	A, V		390	5, 158	100	D	N, S		303	88	100	A	T		265	13	33.3	A	T
			324	18	16.1	V	I		462	160	98.2	I	V		380	25	28.4	I	T		273	4	10.3	G	C
			337	71	63.4	F	I		484	158	96.9	I	V		383	70	79.5	K	N		283	4	10.3	L	V
			339	17, 95	100	S	I, T								452	69	78.4	I	V		306	4	10.3	F	L
			358	15, 1	14.3	V	A, F														348	7	17.9	V	I
			369	92	82.1	A	T														351	8	20.5	I	V
			380	110	98.2	V	I														357	39	100	L	F
			436	110	98.2	I	V														365	6	15.4	T	I
			439	92	82.1	I	V														366	28	71.8	N	S
			461	46	41.1	I	V														384	39	100	N	D
			484	1, 21	19.6	M	I, L														429	38	97.4	F	L
																					455	38	97.4	I	V
																					461	8	20.5	F	L
																					478	38	97.4	T	S
																					494	13	33.3	Q	H
	TAK-003		aa_pos	#Samples	Freq	Reference	Variant		aa_pos	#Samples	Freq	Reference	Variant		aa_pos	#Samples	Freq	Reference	Variant		aa_pos	#Samples	Freq	Reference	Variant
			8	15	13.4	N	S		6	160	98.2	M	I		81	3, 84	98.9	I	A, V		46	39	100	T	I
			37	18	16.1	N	D		71	159, 2	98.8	E	A, D		124	88	100	S	P		122	4	10.3	S	T
			114	112	100	I	L		120	163	100	R	T		132	88	100	H	Y		130	7, 10	43.6	V	F, I
			130	112	100	A	V		129	163	100	V	I		158	31	35.2	V	I		132	29	74.4	I	V
			155	18	16.1	T	S		141	91	55.8	I	V		169	88	100	A	T		174	13	33.3	K	E
			161	94	83.9	T	I		149	158, 1	97.5	H	N, T		171	88	100	V	A		200	16	41	K	T
			171	19	17	S	T		162	50	30.7	I	V		196	88	100	S	L		202	20, 13	84.6	K	E, N
			180	108	96.4	T	A		164	160	98.2	I	V		219	10	11.4	T	A		221	8	20.5	T	A
			203	111	99.1	K	E		322	87	53.4	I	V		224	88	100	A	T		233	39	100	Y	H
			225	112	100	L	S		390	158	96.9	N	S		270	88	100	T	N		265	13	33.3	A	T
			272	31	27.7	T	M		462	160	98.2	I	V		301	88	100	L	T		273	4	10.3	G	C
			297	3, 88	81.3	M	A, V		478	162	99.4	T	S		302	87	98.9	S	N		283	4	10.3	L	V
			324	18	16.1	V	I		484	158	96.9	I	V		303	88	100	S	T		303	38	97.4	P	S
			337	71	63.4	F	I								380	25	28.4	I	T		306	4	10.3	F	L
			339	17	15.2	T	I								383	70	79.5	K	N		348	7	17.9	V	I
			345	112	100	A	V								447	69	78.4	G	S		351	8	20.5	I	V
			358	15, 1	14.3	V	A, F								452	69	78.4	M	V		357	39	100	L	F
			369	92	82.1	A	T														364	39	100	A	V
			380	110	98.2	V	I														365	6	15.4	T	I
			432	111	99.1	M	V														366	28	71.8	N	S
			439	20	17.9	V	I														384	39	100	N	D
			461	46	41.1	I	V														455	38	97.4	I	V
			472	110	98.2	N	S														461	8	20.5	F	L
			477	111	99.1	V	M														478	38	97.4	T	S
			478	1, 111	100	M	A, T														494	13	33.3	Q	H
			484	1, 21	19.6	M	I, L
			With positive effect
			B/T cell epitopes
