# Supplementary material for: Evolutionary dynamics of dengue virus in India
Source: PLoS Pathog. 2023 Apr 3;19(4):e1010862. doi: 10.1371/journal.ppat.1010862 (PMC10101646; doi:10.1371/journal.ppat.1010862)
Supplement: S8 Table — Percentage of sites showing the amino acid differences in Indian strains out of all the known antigenic sites. (XLSX) [file ppat.1010862.s020.xlsx]

## Sheet: Sheet1
S8 Table. Percentage of variant sites out of all the known antigenic sites
		CYD-TDV	TV003	TAK-003
	DENV-1	5.6	6.3	4.9
	DENV-2	2.7	3.2	3.2
	DENV-3	6.2	4.6	5.4
	DENV-4	9	13.5	8.1
